# Supplementary material for: 4-(4-Methoxy­phen­yl)-3-[2-(2-methoxy­phen­yl)eth­yl]-1H-1,2,4-triazol-5(4H)-one
Source: Acta Crystallogr Sect E Struct Rep Online. 2009 Jan 31;65(Pt 2):o429. doi: 10.1107/S1600536809002815 (PMC2968336; doi:10.1107/S1600536809002815)
Supplement: Supplementary file 2 [file e-65-0o429-Isup2.hkl]

# 
# h,k,l, Fc-squared, Fo-squared, sigma(Fo-squared) and status flag 
# 
data_I
_shelx_title ' s3111m in P2(1)/c' 
_shelx_refln_list_code          4 
_shelx_F_calc_maximum      179.85 
_exptl_crystal_F_000       688.00 
_reflns_d_resolution_high  0.7992 
 
loop_ 
 _symmetry_equiv_pos_as_xyz 
 'x, y, z' 
 '-x, y+1/2, -z+1/2' 
 '-x, -y, -z' 
 'x, -y-1/2, z-1/2' 
 
_cell_length_a    12.5396 
_cell_length_b     9.1840 
_cell_length_c    14.0407 
_cell_angle_alpha  90.000 
_cell_angle_beta   96.613 
_cell_angle_gamma  90.000 
 
_shelx_F_squared_multiplier     1.000 
 
loop_ 
 _refln_index_h 
 _refln_index_k 
 _refln_index_l 
 _refln_F_squared_calc 
 _refln_F_squared_meas 
 _refln_F_squared_sigma 
 _refln_observed_status 
   2   0   0     1217.54     1323.75     10.01 o 
   3   0   0    19926.74    20352.93    143.85 o 
   4   0   0    25104.98    26668.34    482.48 o 
   5   0   0       20.88       21.88      1.92 o 
   6   0   0      184.57      174.87      5.77 o 
   7   0   0     5630.76     6077.93     98.55 o 
   8   0   0     3628.35     4104.89     62.51 o 
   9   0   0      327.16      363.33     12.45 o 
  10   0   0      429.12      409.27     11.19 o 
  11   0   0     1528.82     1548.75     23.54 o 
  12   0   0       43.47       47.92      5.92 o 
  13   0   0       50.05       39.69      9.37 o 
  15   0   0        9.82        4.68      9.37 o 
   1   1   0      109.43      102.08      1.81 o 
   2   1   0      383.60      361.29      4.06 o 
   3   1   0     4622.56     4737.37     63.00 o 
   4   1   0      631.00      624.47     14.10 o 
   5   1   0      664.59      710.35     17.64 o 
   6   1   0      354.36      369.31      5.82 o 
   7   1   0     1486.02     1502.55     25.07 o 
   8   1   0       40.65       55.20      2.61 o 
   9   1   0      128.71      145.37      4.08 o 
  10   1   0      199.09      194.68      5.73 o 
  11   1   0      540.05      529.60     11.41 o 
  12   1   0        0.05       -0.66      3.52 o 
  13   1   0       13.94        9.42      4.25 o 
  14   1   0      259.36      257.55     12.38 o 
  15   1   0      107.44      108.12      9.67 o 
   0   2   0    32346.15    31702.08    736.63 o 
   1   2   0    10024.17    10042.19    286.57 o 
   2   2   0      551.99      525.49     11.38 o 
   3   2   0     1421.13     1396.43     23.02 o 
   4   2   0     2162.48     2126.48     56.11 o 
   5   2   0      154.08      153.25      3.71 o 
   6   2   0      224.70      216.21      4.56 o 
   7   2   0     2890.94     2976.34     52.38 o 
   8   2   0      113.39      121.46      4.03 o 
   9   2   0        2.96        5.21      2.34 o 
  10   2   0      382.60      391.49      8.06 o 
  11   2   0      805.42      785.38     22.91 o 
  12   2   0      377.43      392.98     10.76 o 
  13   2   0      169.67      164.29      7.90 o 
  14   2   0      103.98       85.87      8.54 o 
  15   2   0      159.91      163.57     11.24 o 
   1   3   0     2855.35     2896.68     58.71 o 
   2   3   0     1175.65     1175.18     30.21 o 
   3   3   0      859.18      940.17     24.89 o 
   4   3   0       96.03       82.85      2.32 o 
   5   3   0       13.99       13.88      1.97 o 
   6   3   0      981.91      973.91     21.74 o 
   7   3   0       31.62       24.20      2.32 o 
   8   3   0       92.28       87.01      4.60 o 
   9   3   0     1230.47     1218.17     19.54 o 
  10   3   0      773.02      794.05     16.79 o 
  11   3   0        7.66        5.25      3.57 o 
  12   3   0       40.68       36.92      4.97 o 
  13   3   0      113.61      111.24      7.06 o 
  14   3   0      460.74      479.22     13.33 o 
  15   3   0      101.29      104.04     14.05 o 
   0   4   0        2.30        0.37      2.61 o 
   1   4   0      590.71      586.08     19.22 o 
   2   4   0      474.47      430.06      5.96 o 
   3   4   0      479.79      510.57     10.39 o 
   4   4   0       83.77       85.42      2.66 o 
   5   4   0      309.11      338.43      4.80 o 
   6   4   0       25.38       23.76      2.36 o 
   7   4   0      117.84      118.39      4.77 o 
   8   4   0       12.19       13.59      3.22 o 
   9   4   0      829.92      819.81     29.08 o 
  10   4   0       83.73       76.14      5.41 o 
  11   4   0       40.03       30.86      4.51 o 
  12   4   0      160.72      163.16      7.73 o 
  13   4   0      140.77      124.81      9.33 o 
  14   4   0       96.12      103.08      7.59 o 
   1   5   0      244.91      244.64      6.11 o 
   2   5   0     3240.09     3432.27     93.02 o 
   3   5   0        5.13        4.36      1.79 o 
   4   5   0        1.64        0.21      1.65 o 
   5   5   0       58.38       57.80      3.55 o 
   6   5   0      170.73      173.22      4.99 o 
   7   5   0       70.53       65.77      5.88 o 
   8   5   0       12.85       11.17      3.14 o 
   9   5   0      261.44      242.18      8.40 o 
  10   5   0       55.75       50.22      4.93 o 
  11   5   0       10.82       11.27      4.21 o 
  12   5   0       68.53       69.82      6.17 o 
  13   5   0       11.86       12.13      6.00 o 
  14   5   0       18.17       28.10      9.86 o 
   0   6   0        3.93        9.40      4.93 o 
   1   6   0        0.02        1.33      1.84 o 
   2   6   0     1401.35     1418.55     37.11 o 
   3   6   0       29.75       30.02      2.64 o 
   4   6   0      100.85      100.01      4.75 o 
   5   6   0       36.17       40.37      4.29 o 
   6   6   0      190.98      188.97      8.72 o 
   7   6   0      530.40      519.07     22.43 o 
   8   6   0      299.81      296.39      9.29 o 
   9   6   0       67.10       70.38      7.29 o 
  10   6   0      169.87      170.74      7.92 o 
  11   6   0       12.66       15.15      4.35 o 
  12   6   0       52.96       59.09      6.26 o 
  13   6   0       24.21       22.64      5.60 o 
   1   7   0      100.02       97.19      4.22 o 
   2   7   0      305.90      299.03      7.12 o 
   3   7   0       38.96       35.37      3.13 o 
   4   7   0      130.43      125.78      5.69 o 
   5   7   0        7.20        3.29      3.72 o 
   6   7   0        1.32       -0.01      3.47 o 
   7   7   0       20.35       21.55      4.91 o 
   8   7   0       36.26       36.11      5.92 o 
   9   7   0       42.53       44.25      6.28 o 
  10   7   0        2.91        5.65      4.79 o 
  11   7   0        0.16        4.07      5.14 o 
  12   7   0      215.30      226.34     13.07 o 
   0   8   0        0.00        2.01      3.74 o 
   1   8   0       19.30       20.18      3.10 o 
   2   8   0       14.37        9.42      2.92 o 
   3   8   0        0.47        0.71      3.04 o 
   4   8   0      126.10      106.33     13.07 o 
   5   8   0      116.57      112.30      7.93 o 
   6   8   0        0.05        3.34      3.90 o 
   7   8   0        1.12       -0.81      4.14 o 
   8   8   0       42.26       40.28      6.17 o 
   9   8   0      131.61      133.00      9.67 o 
  10   8   0       36.53       48.00      7.37 o 
  11   8   0       65.30       83.98      8.77 o 
   1   9   0      222.92      218.28      6.96 o 
   2   9   0      389.57      406.96     13.42 o 
   3   9   0       22.05       19.39      6.78 o 
   4   9   0      302.65      291.00     13.31 o 
   5   9   0      113.55      113.82      8.62 o 
   6   9   0        0.03       -2.43      4.07 o 
   7   9   0      117.72      118.21     18.00 o 
   8   9   0       17.06       22.23      6.19 o 
   9   9   0        0.00       -2.31      4.40 o 
   0  10   0       71.40       71.09      7.12 o 
   1  10   0        1.73        1.48      4.62 o 
   2  10   0        0.05        2.73      4.77 o 
   3  10   0      224.22      229.67     11.41 o 
   4  10   0      115.58      123.26      9.37 o 
   5  10   0        7.20        6.11      4.79 o 
   6  10   0       70.39       87.83      8.80 o 
   7  10   0      102.18      109.43     15.16 o 
   1  11   0      117.04      147.67     10.07 o 
   2  11   0       19.58       23.66      6.32 o 
   3  11   0      112.85      116.37      9.74 o 
   4  11   0        1.71        5.04      5.82 o 
 -15   1   1        4.05        3.65      6.19 o 
 -14   1   1        0.26       -3.36      4.86 o 
 -13   1   1       37.99       29.36      5.92 o 
 -12   1   1       17.48       26.40      4.45 o 
 -11   1   1      266.19      259.90      8.27 o 
 -10   1   1       18.11       22.22      2.86 o 
  -9   1   1     1128.53     1167.91     28.11 o 
  -8   1   1      698.00      684.17      9.82 o 
  -7   1   1     1583.69     1661.84     33.23 o 
  -6   1   1     1424.08     1550.54     38.37 o 
  -5   1   1       40.14       58.87      1.79 o 
  -4   1   1     2546.78     2607.69     40.47 o 
  -3   1   1     6971.48     6927.59    157.99 o 
  -2   1   1     5042.25     5190.70    211.15 o 
  -1   1   1      580.68      590.02     34.02 o 
   0   1   1      841.66      861.73     20.25 o 
   1   1   1    11284.07    11016.29    173.97 o 
   2   1   1      788.88      760.91      5.23 o 
   3   1   1     4562.83     4753.21     57.97 o 
   4   1   1     8035.29     8393.41     35.90 o 
   5   1   1     2039.44     2179.64     31.19 o 
   6   1   1     1004.20     1010.71     11.13 o 
   7   1   1       31.54       30.67      2.84 o 
   8   1   1      254.58      265.78      5.07 o 
   9   1   1      155.63      157.37      4.30 o 
  10   1   1      231.01      243.20      6.42 o 
  11   1   1     1138.19     1113.32     13.84 o 
  12   1   1      151.78      154.36      7.16 o 
  13   1   1      197.02      194.19      8.25 o 
  14   1   1      130.05      150.54     11.46 o 
  15   1   1       35.97       34.70      7.39 o 
 -15   2   1       13.52        9.12      6.71 o 
 -14   2   1      224.04      211.23     11.50 o 
 -13   2   1      121.27      112.59      6.87 o 
 -12   2   1      205.63      203.48      8.14 o 
 -11   2   1     1151.89     1156.58     17.11 o 
 -10   2   1     1132.24     1139.15     17.26 o 
  -9   2   1     1243.43     1239.12     38.98 o 
  -8   2   1      828.26      834.53     18.58 o 
  -7   2   1      774.82      798.08     20.55 o 
  -6   2   1     1372.11     1385.21     27.99 o 
  -5   2   1      106.23      126.10      4.38 o 
  -4   2   1      100.50      112.76      5.27 o 
  -3   2   1     1070.55     1035.98     28.57 o 
  -2   2   1    10165.27    10384.63    127.98 o 
  -1   2   1     1963.03     1994.62     53.16 o 
   0   2   1      827.68      826.06     21.14 o 
   1   2   1     4916.25     5130.69    164.14 o 
   2   2   1     1927.95     1972.75     34.77 o 
   3   2   1     3964.82     3869.00     61.59 o 
   4   2   1      636.87      640.45      8.04 o 
   5   2   1      428.58      418.98      6.83 o 
   6   2   1       63.81       61.24      3.44 o 
   7   2   1     3014.72     3115.84     39.87 o 
   8   2   1      114.90      119.76      4.14 o 
   9   2   1      190.30      187.91      5.34 o 
  10   2   1      143.33      128.60      5.58 o 
  11   2   1      333.22      333.93      9.48 o 
  12   2   1       94.61       92.00      6.11 o 
  13   2   1        0.34        1.87      4.05 o 
  14   2   1      127.90      116.96      7.44 o 
  15   2   1       79.07       62.13     11.83 o 
 -15   3   1       60.37       57.56      8.63 o 
 -14   3   1       29.90       31.13      5.78 o 
 -13   3   1      115.28      114.59      7.15 o 
 -12   3   1       49.14       45.93      5.12 o 
 -11   3   1      378.35      371.31     14.83 o 
 -10   3   1       22.43       26.41      3.92 o 
  -9   3   1       48.72       51.47      4.17 o 
  -8   3   1      339.27      344.73     17.97 o 
  -7   3   1        0.51       -0.45      1.58 o 
  -6   3   1       15.22       26.71      2.19 o 
  -5   3   1      216.00      235.26      4.50 o 
  -4   3   1      476.10      510.36     12.80 o 
  -3   3   1       18.14       24.10      1.51 o 
  -2   3   1     1600.37     1622.78     49.25 o 
  -1   3   1      319.99      332.57      5.35 o 
   0   3   1     4689.28     4724.20    159.15 o 
   1   3   1     1468.04     1501.74     48.67 o 
   2   3   1       30.13       26.41      1.92 o 
   3   3   1      181.74      161.96      3.34 o 
   4   3   1      274.58      249.59      4.84 o 
   5   3   1       62.19       53.93      2.17 o 
   6   3   1        3.19        5.66      2.14 o 
   7   3   1        9.07       15.38      2.23 o 
   8   3   1      337.44      347.58      6.84 o 
   9   3   1       41.37       36.37      3.24 o 
  10   3   1     2219.00     2288.71     36.65 o 
  11   3   1        9.71        8.91      3.62 o 
  12   3   1      680.46      684.88     14.31 o 
  13   3   1       64.49       68.76      7.50 o 
  14   3   1       89.16       88.25      7.06 o 
 -14   4   1       10.33       11.20      5.20 o 
 -13   4   1       36.88       31.35      6.44 o 
 -12   4   1        0.38        0.32      3.70 o 
 -11   4   1      132.97      137.12      6.88 o 
 -10   4   1      661.29      647.72     22.97 o 
  -9   4   1       50.65       50.84      4.60 o 
  -8   4   1      158.93      163.49     11.11 o 
  -7   4   1      308.76      315.60     23.99 o 
  -6   4   1        9.03        7.36      1.91 o 
  -5   4   1      542.08      558.21     11.74 o 
  -4   4   1     1265.58     1383.87     21.31 o 
  -3   4   1       36.34       38.53      3.62 o 
  -2   4   1     5712.54     5868.96    120.24 o 
  -1   4   1       47.68       52.91      2.65 o 
   0   4   1     1391.02     1456.01     40.10 o 
   1   4   1      516.43      492.73     18.11 o 
   2   4   1      140.78      137.96      4.20 o 
   3   4   1     1035.46     1160.09     21.48 o 
   4   4   1      115.11      105.10      3.52 o 
   5   4   1      231.94      255.45      4.13 o 
   6   4   1       17.13       19.75      2.30 o 
   7   4   1      149.30      152.74      4.79 o 
   8   4   1        7.91        5.76      2.48 o 
   9   4   1     1200.39     1221.39     35.12 o 
  10   4   1       36.53       37.71      4.41 o 
  11   4   1       27.94       29.05      4.55 o 
  12   4   1        0.45       -2.53      4.70 o 
  13   4   1       80.92       82.40      8.01 o 
  14   4   1        7.24        8.26      5.19 o 
 -14   5   1        0.06       -1.51      5.90 o 
 -13   5   1        2.90        6.44      5.72 o 
 -12   5   1       86.81       93.06      8.69 o 
 -11   5   1      194.15      192.33      8.20 o 
 -10   5   1      301.91      299.24      9.58 o 
  -9   5   1       12.80       12.29      3.59 o 
  -8   5   1      364.21      356.07     12.80 o 
  -7   5   1     1009.97     1044.43     25.13 o 
  -6   5   1      409.92      400.94     19.08 o 
  -5   5   1       11.82       13.38      2.34 o 
  -4   5   1      370.38      405.99      7.14 o 
  -3   5   1       71.96       71.03      3.49 o 
  -2   5   1     1825.92     1846.35     51.03 o 
  -1   5   1      202.58      213.36      4.80 o 
   0   5   1       28.06       29.93      2.43 o 
   1   5   1     1950.80     2112.35     49.07 o 
   2   5   1      538.26      594.95     12.73 o 
   3   5   1       12.46       12.16      2.02 o 
   4   5   1     1539.98     1658.37     14.62 o 
   5   5   1      298.80      282.55      7.03 o 
   6   5   1      325.89      330.52      7.84 o 
   7   5   1      363.28      361.98      9.15 o 
   8   5   1       48.62       38.08      4.17 o 
   9   5   1        3.50        7.68      3.59 o 
  10   5   1       16.27       13.11      4.77 o 
  11   5   1        2.69        2.09      3.94 o 
  12   5   1      125.16      137.65      9.41 o 
  13   5   1        9.80        7.82      5.90 o 
 -13   6   1       17.44       17.96      5.38 o 
 -12   6   1       66.72       74.12      6.69 o 
 -11   6   1        2.73        4.47      4.11 o 
 -10   6   1        7.61        5.71      3.70 o 
  -9   6   1       27.67       29.39      4.33 o 
  -8   6   1      175.30      168.04      7.35 o 
  -7   6   1        0.01       -2.13      3.82 o 
  -6   6   1        1.20        4.75      4.00 o 
  -5   6   1      256.21      262.90     13.68 o 
  -4   6   1        8.22        7.64      2.60 o 
  -3   6   1      712.81      720.50     20.99 o 
  -2   6   1      268.25      231.98      5.44 o 
  -1   6   1      217.96      210.24      5.47 o 
   0   6   1       47.68       59.61      3.17 o 
   1   6   1       16.60       20.17      2.46 o 
   2   6   1      253.77      233.82      5.52 o 
   3   6   1        0.08       -0.77      1.96 o 
   4   6   1       80.94       84.51      4.45 o 
   5   6   1      180.76      182.77      6.38 o 
   6   6   1      194.64      204.22      9.23 o 
   7   6   1       17.64       13.26      4.44 o 
   8   6   1        0.43        0.27      3.74 o 
   9   6   1      159.41      145.12      7.07 o 
  10   6   1        2.58        3.28      3.70 o 
  11   6   1        2.08        0.67      3.93 o 
  12   6   1       15.97       17.50      5.52 o 
  13   6   1       10.96       11.22      5.80 o 
 -12   7   1        8.59        7.71      4.67 o 
 -11   7   1        2.18       -1.12      4.79 o 
 -10   7   1        0.55        1.61      4.84 o 
  -9   7   1      151.67      135.32     17.01 o 
  -8   7   1      100.84       99.98      7.92 o 
  -7   7   1      150.31      141.82     14.55 o 
  -6   7   1       98.99       97.57      7.14 o 
  -5   7   1       79.93       84.76      6.79 o 
  -4   7   1       13.81       15.16      4.27 o 
  -3   7   1       54.83       57.32      3.54 o 
  -2   7   1      774.50      771.65     10.50 o 
  -1   7   1        1.81        0.62      2.24 o 
   0   7   1        0.09        1.28      2.19 o 
   1   7   1       10.94        8.63      2.52 o 
   2   7   1        2.12        3.05      2.29 o 
   3   7   1      291.99      286.85      8.18 o 
   4   7   1       33.18       35.60      3.80 o 
   5   7   1      125.31      121.65      7.57 o 
   6   7   1      451.50      436.48     27.86 o 
   7   7   1       97.44       84.73      6.95 o 
   8   7   1        1.24        1.30      3.96 o 
   9   7   1      161.48      158.86      9.67 o 
  10   7   1        0.10        1.90      4.70 o 
  11   7   1        7.33       13.72      5.63 o 
  12   7   1       21.29       16.41      6.42 o 
 -11   8   1        0.05        1.36      5.45 o 
 -10   8   1       24.46       31.59      6.52 o 
  -9   8   1       59.15       57.40      7.16 o 
  -8   8   1      693.13      709.19     61.02 o 
  -7   8   1        4.52        8.48      4.35 o 
  -6   8   1        0.56        1.27      4.32 o 
  -5   8   1       67.74       57.98      8.38 o 
  -4   8   1        3.12        1.95      4.17 o 
  -3   8   1      249.74      231.30     21.57 o 
  -2   8   1       58.13       51.14      3.86 o 
  -1   8   1      135.37      138.20      5.32 o 
   0   8   1      289.44      296.34      8.43 o 
   1   8   1       63.91       70.46      4.22 o 
   2   8   1      328.87      322.04      8.20 o 
   3   8   1      144.91      136.44      8.46 o 
   4   8   1       20.57       17.42      4.36 o 
   5   8   1      230.75      216.61     15.16 o 
   6   8   1       18.06       23.73      5.67 o 
   7   8   1        8.81        8.53      4.25 o 
   8   8   1        0.60       -0.30      4.49 o 
   9   8   1      111.64      132.31      9.50 o 
  10   8   1       21.62       27.75      6.28 o 
  11   8   1        2.42       -0.45      5.27 o 
  -9   9   1        2.56        6.39      5.57 o 
  -8   9   1        1.51       -1.29      4.32 o 
  -7   9   1       26.73       21.15      5.82 o 
  -6   9   1       42.91       39.54      6.52 o 
  -5   9   1       12.48       14.45      5.30 o 
  -4   9   1       13.81       18.07      4.84 o 
  -3   9   1        6.89        8.18      4.20 o 
  -2   9   1       52.05       50.45      6.10 o 
  -1   9   1        8.07        5.61      3.06 o 
   0   9   1        4.84        4.24      3.01 o 
   1   9   1       57.31       60.79      4.51 o 
   2   9   1        3.23        8.10      3.68 o 
   3   9   1        9.04       11.84      4.52 o 
   4   9   1       22.07       19.62      5.30 o 
   5   9   1      121.20      111.52      8.54 o 
   6   9   1      242.50      223.67     11.33 o 
   7   9   1      250.72      270.31     23.42 o 
   8   9   1        2.47        3.86      5.19 o 
   9   9   1        0.83        0.74      5.33 o 
  -7  10   1       98.93      109.15      9.49 o 
  -6  10   1       18.96       20.17      5.82 o 
  -5  10   1       19.15       16.15      5.75 o 
  -4  10   1      272.79      289.13     26.75 o 
  -3  10   1        1.26        4.18      4.79 o 
  -2  10   1        5.90        6.21      5.09 o 
  -1  10   1       48.62       50.35      6.70 o 
   0  10   1       23.67       15.80      3.85 o 
   1  10   1       35.97       45.00      5.11 o 
   2  10   1       31.22       24.94      5.82 o 
   3  10   1       93.99       95.62      8.35 o 
   4  10   1        4.03        3.29      4.60 o 
   5  10   1       51.59       46.36      8.14 o 
   6  10   1       49.05       63.55      7.82 o 
   7  10   1       73.18       74.30      8.14 o 
  -4  11   1      270.95      277.75     13.85 o 
  -3  11   1       45.59       40.11      7.27 o 
  -2  11   1       17.48       18.29      6.32 o 
  -1  11   1        3.97        8.87      5.98 o 
   0  11   1        3.69        0.25      7.64 o 
   1  11   1       90.33      107.98     13.31 o 
   2  11   1       21.20       20.12      6.25 o 
   3  11   1      119.00      126.65      9.92 o 
   4  11   1        0.00        2.82      5.82 o 
 -15   0   2       14.38       21.20      9.86 o 
 -14   0   2        2.43       -1.48      7.64 o 
 -13   0   2      580.01      637.77     25.15 o 
 -12   0   2      746.37      749.70     25.64 o 
 -11   0   2      507.04      490.35     19.97 o 
 -10   0   2        7.40       10.29      3.57 o 
  -9   0   2      438.28      445.14     10.54 o 
  -8   0   2        0.00        1.15      2.05 o 
  -7   0   2     3970.37     4487.86     60.91 o 
  -6   0   2      701.32      744.71     18.87 o 
  -5   0   2     2459.21     2641.95     67.84 o 
  -4   0   2      140.32      148.23      3.27 o 
  -3   0   2     4994.68     5286.84     87.63 o 
  -2   0   2     1616.27     1467.03     12.28 o 
  -1   0   2     3410.72     3349.82     44.04 o 
   0   0   2      109.05      104.46      2.71 o 
   1   0   2       10.90       13.51      1.47 o 
   2   0   2        9.52       11.62      1.65 o 
   3   0   2     1245.72     1161.97     20.22 o 
   4   0   2      214.81      231.56      6.04 o 
   5   0   2     1844.68     2037.53     38.95 o 
   6   0   2      483.64      494.54     16.64 o 
   7   0   2     1521.02     1677.76     24.04 o 
   8   0   2     1278.54     1307.85     18.04 o 
   9   0   2       92.19       94.65      5.84 o 
  10   0   2      612.84      596.72     13.77 o 
  11   0   2       27.76       28.96      4.97 o 
  12   0   2       51.63       46.68      5.92 o 
  13   0   2      213.78      214.40     10.55 o 
  14   0   2      111.66      132.14     13.56 o 
 -15   1   2       34.79       24.41      7.15 o 
 -14   1   2      168.40      170.61     10.72 o 
 -13   1   2        1.84        2.42      4.73 o 
 -12   1   2        0.98        1.97      4.71 o 
 -11   1   2       21.55       21.40      3.73 o 
 -10   1   2        0.98        0.74      2.97 o 
  -9   1   2      607.44      644.36     10.48 o 
  -8   1   2       38.65       38.99      2.33 o 
  -7   1   2      395.46      428.37      7.15 o 
  -6   1   2       62.17       52.64      2.10 o 
  -5   1   2     2623.37     2906.16     38.21 o 
  -4   1   2      936.82      965.13     17.16 o 
  -3   1   2       32.95       34.14      1.57 o 
  -2   1   2     2189.49     2182.82     32.24 o 
  -1   1   2     3835.36     3707.87     32.59 o 
   0   1   2     1058.80     1086.11      9.79 o 
   1   1   2     3265.52     3254.74     62.97 o 
   2   1   2     2452.08     2494.68     26.12 o 
   3   1   2       86.51       76.69      2.10 o 
   4   1   2      289.78      299.47      5.92 o 
   5   1   2       55.63       47.16      2.94 o 
   6   1   2      389.96      393.77      7.15 o 
   7   1   2       16.82       19.31      2.55 o 
   8   1   2       87.63       85.31      3.66 o 
   9   1   2       79.61       74.18      3.83 o 
  10   1   2       91.22       92.22      5.31 o 
  11   1   2      265.46      275.13      7.35 o 
  12   1   2       44.74       49.61      4.28 o 
  13   1   2      253.64      235.11      8.91 o 
  14   1   2       45.92       38.89      6.88 o 
 -15   2   2        9.42        2.19      6.27 o 
 -14   2   2       36.63       52.57      7.58 o 
 -13   2   2      248.21      252.59     11.85 o 
 -12   2   2      370.85      390.07     10.69 o 
 -11   2   2       63.67       55.12      4.68 o 
 -10   2   2       19.12       12.50      2.94 o 
  -9   2   2      540.08      545.61     12.91 o 
  -8   2   2      426.56      448.80     13.09 o 
  -7   2   2      929.08      918.27     23.16 o 
  -6   2   2      862.43      874.76     17.29 o 
  -5   2   2      959.56      991.50     22.67 o 
  -4   2   2       15.62       18.20      1.34 o 
  -3   2   2       37.49       35.33      2.13 o 
  -2   2   2     5400.59     5078.26     87.43 o 
  -1   2   2     3646.43     3552.37    105.26 o 
   0   2   2     4241.25     4392.25     98.28 o 
   1   2   2     1278.55     1316.08     20.36 o 
   2   2   2    16170.74    15542.80    299.28 o 
   3   2   2     1086.73     1119.81     12.70 o 
   4   2   2       23.54       20.86      1.80 o 
   5   2   2      281.24      303.73      4.62 o 
   6   2   2      755.05      765.65     10.11 o 
   7   2   2       39.99       38.82      3.16 o 
   8   2   2      787.37      774.39     11.54 o 
   9   2   2      188.09      184.65      6.38 o 
  10   2   2       16.62        8.21      2.86 o 
  11   2   2      369.98      380.92      8.54 o 
  12   2   2      319.12      308.98      9.77 o 
  13   2   2      129.20      136.59      7.45 o 
  14   2   2        8.32       11.04      5.92 o 
 -15   3   2       52.89       61.77      8.35 o 
 -14   3   2        1.90        0.31      5.82 o 
 -13   3   2       18.39       16.10      4.60 o 
 -12   3   2       84.58       90.23      6.11 o 
 -11   3   2      211.66      208.88      7.64 o 
 -10   3   2       15.41       14.24      3.57 o 
  -9   3   2      449.36      476.35     13.58 o 
  -8   3   2        2.56        1.47      2.41 o 
  -7   3   2      448.95      431.79     17.05 o 
  -6   3   2      490.13      538.25     13.40 o 
  -5   3   2      228.61      254.77      4.66 o 
  -4   3   2      183.87      193.38      6.55 o 
  -3   3   2      541.50      567.12     10.10 o 
  -2   3   2     3369.71     3401.17    131.78 o 
  -1   3   2      437.63      434.97      5.95 o 
   0   3   2     1011.43      995.69     22.54 o 
   1   3   2      891.02      928.05     20.83 o 
   2   3   2     1799.86     1872.95     25.70 o 
   3   3   2     1168.80     1219.47     20.54 o 
   4   3   2      671.90      723.47      8.26 o 
   5   3   2      562.04      583.54      8.61 o 
   6   3   2      506.05      548.51     11.62 o 
   7   3   2      842.07      845.45     11.69 o 
   8   3   2      102.21       99.09      4.82 o 
   9   3   2       98.85       87.14      4.21 o 
  10   3   2       23.25       24.38      3.29 o 
  11   3   2       32.28       32.60      4.45 o 
  12   3   2        2.05       -1.26      3.75 o 
  13   3   2       57.06       78.76      7.93 o 
  14   3   2        4.07        3.23      5.79 o 
 -14   4   2        7.61        9.03      5.07 o 
 -13   4   2      240.61      266.71     12.37 o 
 -12   4   2      211.76      214.26      8.54 o 
 -11   4   2      192.72      198.25     11.40 o 
 -10   4   2     1031.98     1000.51     47.96 o 
  -9   4   2      427.73      413.04     20.42 o 
  -8   4   2      162.16      150.83      6.17 o 
  -7   4   2      129.77      116.11     10.17 o 
  -6   4   2      150.41      161.18      6.73 o 
  -5   4   2     2307.17     2510.07     59.33 o 
  -4   4   2      887.02      945.89     22.17 o 
  -3   4   2     1110.59     1126.05     31.17 o 
  -2   4   2     1637.81     1695.97     42.45 o 
  -1   4   2      113.02      118.39      9.78 o 
   0   4   2     1544.66     1623.78     50.35 o 
   1   4   2      316.18      323.35      6.60 o 
   2   4   2      657.45      659.13      8.64 o 
   3   4   2      409.68      400.88      7.62 o 
   4   4   2       89.67       83.23      3.39 o 
   5   4   2      168.27      172.46      4.01 o 
   6   4   2       99.14       99.08      4.44 o 
   7   4   2      808.93      795.12     11.99 o 
   8   4   2       37.02       36.86      3.15 o 
   9   4   2       17.94       17.59      3.58 o 
  10   4   2      869.80      899.59     15.24 o 
  11   4   2      167.14      177.37      7.63 o 
  12   4   2        6.90        1.85      6.29 o 
  13   4   2       61.75       70.26     11.09 o 
  14   4   2       12.96       19.39      6.84 o 
 -14   5   2       87.42       92.06      9.39 o 
 -13   5   2       30.31       31.08      6.80 o 
 -12   5   2      378.30      389.48     11.67 o 
 -11   5   2      367.16      374.47     16.15 o 
 -10   5   2      141.76      133.92      6.78 o 
  -9   5   2      184.74      175.77      7.40 o 
  -8   5   2      667.23      685.72     19.84 o 
  -7   5   2      488.33      466.70     23.54 o 
  -6   5   2      439.73      439.40     14.49 o 
  -5   5   2        0.47       -0.88      2.52 o 
  -4   5   2       13.16        6.22      1.84 o 
  -3   5   2      889.56      843.41     18.15 o 
  -2   5   2        0.00        1.62      2.41 o 
  -1   5   2      673.81      688.64     18.27 o 
   0   5   2      422.07      381.68      7.34 o 
   1   5   2      601.71      666.65     24.12 o 
   2   5   2      600.66      557.16     16.10 o 
   3   5   2        2.49        1.09      2.04 o 
   4   5   2        6.73        3.83      2.11 o 
   5   5   2        1.24       -0.95      2.70 o 
   6   5   2       25.48       29.79      3.96 o 
   7   5   2       53.69       54.74      3.66 o 
   8   5   2      337.44      340.26      9.33 o 
   9   5   2      117.37      124.19      6.49 o 
  10   5   2       58.22       64.74      5.40 o 
  11   5   2        2.25        3.36      4.49 o 
  12   5   2      152.57      181.82     10.46 o 
  13   5   2      184.12      196.48     16.27 o 
 -13   6   2        1.08        0.01      4.72 o 
 -12   6   2       76.77       77.33      6.67 o 
 -11   6   2        0.86       -0.22      3.81 o 
 -10   6   2      181.57      170.70      7.82 o 
  -9   6   2      163.49      149.77      7.21 o 
  -8   6   2        4.10        4.87      3.16 o 
  -7   6   2      119.85      119.18      7.41 o 
  -6   6   2      171.38      190.02     15.16 o 
  -5   6   2        1.14        1.65      3.37 o 
  -4   6   2      338.67      326.56     10.37 o 
  -3   6   2      560.59      555.44     15.55 o 
  -2   6   2      107.73      111.28      5.05 o 
  -1   6   2     2378.00     2481.21     39.89 o 
   0   6   2      282.75      269.79      8.11 o 
   1   6   2       75.52       76.10      3.56 o 
   2   6   2      147.04      139.66      4.46 o 
   3   6   2      611.91      603.78     23.60 o 
   4   6   2      207.93      220.44     13.65 o 
   5   6   2       24.41       28.19      3.68 o 
   6   6   2       80.23       94.79      5.11 o 
   7   6   2     2130.63     2147.65     88.38 o 
   8   6   2       38.84       36.98      5.19 o 
   9   6   2      220.14      221.38     10.55 o 
  10   6   2      761.23      808.13     16.02 o 
  11   6   2      569.22      554.45     13.88 o 
  12   6   2      128.86      142.98     10.20 o 
 -12   7   2      144.61      154.24      8.75 o 
 -11   7   2        0.34        0.00      4.27 o 
 -10   7   2       70.70       82.95      8.00 o 
  -9   7   2       14.12       16.21      5.14 o 
  -8   7   2       30.47       35.43      5.62 o 
  -7   7   2      177.79      162.48      9.04 o 
  -6   7   2       67.25       78.62      6.79 o 
  -5   7   2      431.32      432.90     28.47 o 
  -4   7   2     1316.23     1279.99     59.04 o 
  -3   7   2     1178.53     1200.54     34.18 o 
  -2   7   2      164.23      169.90      6.37 o 
  -1   7   2       15.09       15.25      2.64 o 
   0   7   2      722.13      730.00     12.45 o 
   1   7   2        5.76        7.74      2.54 o 
   2   7   2      281.20      276.85     10.32 o 
   3   7   2      232.87      223.60      6.12 o 
   4   7   2      856.87      813.56     29.87 o 
   5   7   2      121.44      123.92      5.99 o 
   6   7   2       32.64       39.46      5.40 o 
   7   7   2       50.00       39.23      5.72 o 
   8   7   2       11.34       10.34      4.62 o 
   9   7   2      142.96      149.40      9.50 o 
  10   7   2        0.22        1.87      5.14 o 
  11   7   2       16.95       17.04      6.07 o 
  12   7   2       46.36       50.74      7.79 o 
 -11   8   2        6.33        4.46      5.72 o 
 -10   8   2       12.42       16.41      5.84 o 
  -9   8   2      106.92      103.42      8.62 o 
  -8   8   2      258.97      260.72     12.28 o 
  -7   8   2       22.21       26.45      5.65 o 
  -6   8   2       37.72       41.05      6.07 o 
  -5   8   2       71.23       74.63      8.14 o 
  -4   8   2      737.33      743.82     32.91 o 
  -3   8   2      736.19      752.49     17.51 o 
  -2   8   2      251.35      263.89     11.41 o 
  -1   8   2        0.38       -0.65      2.56 o 
   0   8   2     1104.39     1095.56     24.66 o 
   1   8   2        6.06        8.25      2.92 o 
   2   8   2        0.25        2.13      2.76 o 
   3   8   2      135.30      129.36      6.33 o 
   4   8   2       82.92       84.50      5.45 o 
   5   8   2       76.07       85.54      7.52 o 
   6   8   2      111.99      127.32     10.23 o 
   7   8   2      415.62      396.54     24.04 o 
   8   8   2        0.00       -2.84      4.18 o 
   9   8   2       15.30       12.35      4.95 o 
  10   8   2       60.20       54.60      7.41 o 
  -9   9   2       45.90       47.26      7.23 o 
  -8   9   2        0.00       -0.52      4.56 o 
  -7   9   2      331.91      327.52     13.93 o 
  -6   9   2       32.70       37.43      6.44 o 
  -5   9   2      246.68      232.22     21.69 o 
  -4   9   2      417.27      410.43     24.41 o 
  -3   9   2      707.44      706.83     34.51 o 
  -2   9   2      210.10      201.00     25.52 o 
  -1   9   2        9.22        7.93      3.83 o 
   0   9   2       27.02       26.28      3.73 o 
   1   9   2       19.30       14.73      3.38 o 
   2   9   2       14.34       17.84      4.01 o 
   3   9   2      186.01      183.08      7.81 o 
   4   9   2      127.02      126.21      8.80 o 
   5   9   2      105.86       90.79      8.01 o 
   6   9   2       15.07       11.36      5.30 o 
   7   9   2        0.09        0.84      4.77 o 
   8   9   2       91.27      108.62      9.06 o 
   9   9   2       24.19       26.67      6.40 o 
  -7  10   2       55.79       56.14      7.39 o 
  -6  10   2        1.35        4.01      5.37 o 
  -5  10   2        7.80        6.52      5.39 o 
  -4  10   2      860.21      848.03     74.94 o 
  -3  10   2      107.92      116.18      9.04 o 
  -2  10   2      182.98      195.62     10.81 o 
  -1  10   2       44.17       54.33      6.97 o 
   0  10   2        1.57        3.46      4.11 o 
   1  10   2       74.41       78.32      6.11 o 
   2  10   2       22.73       15.01      5.40 o 
   3  10   2       13.48       12.28      5.33 o 
   4  10   2        8.89        8.93      5.37 o 
   5  10   2        0.12       -1.09      4.91 o 
   6  10   2       16.22       17.00      6.00 o 
   7  10   2        0.53        0.74      5.09 o 
  -4  11   2       77.31       77.84      8.44 o 
  -3  11   2        5.21        7.28      6.07 o 
  -2  11   2       43.45       42.73      7.14 o 
  -1  11   2       24.95       29.80      6.77 o 
   0  11   2        8.83       10.85      7.89 o 
   1  11   2       32.40       44.87     10.35 o 
   2  11   2       19.15       19.72      9.12 o 
   3  11   2       14.40       18.67      6.32 o 
 -15   1   3       76.66       71.43      8.72 o 
 -14   1   3       44.71       50.80      7.58 o 
 -13   1   3       92.54       84.66      8.10 o 
 -12   1   3      423.24      408.06     15.53 o 
 -11   1   3        0.07        1.82      3.19 o 
 -10   1   3       88.33       93.46      5.15 o 
  -9   1   3       54.63       57.76      3.43 o 
  -8   1   3      118.93      124.11      3.42 o 
  -7   1   3      699.41      801.71      8.34 o 
  -6   1   3      353.05      343.62      4.73 o 
  -5   1   3       95.78      107.02      3.55 o 
  -4   1   3      585.04      572.70      8.04 o 
  -3   1   3     6933.30     7087.05    120.59 o 
  -2   1   3     1123.48     1009.50     19.96 o 
  -1   1   3       88.54       88.90      1.80 o 
   0   1   3     8041.41     8115.98     97.32 o 
   1   1   3     5392.75     5122.31     50.30 o 
   2   1   3    10557.24    10522.27    137.13 o 
   3   1   3       84.04       88.40      2.32 o 
   4   1   3     1501.37     1542.43     25.16 o 
   5   1   3     1483.40     1574.86     20.45 o 
   6   1   3       10.82       12.26      2.37 o 
   7   1   3      163.30      180.19      5.43 o 
   8   1   3      680.94      684.72     13.52 o 
   9   1   3      128.39      133.17      4.80 o 
  10   1   3       17.63       15.68      2.98 o 
  11   1   3        6.17        6.36      3.02 o 
  12   1   3      329.99      341.36      9.92 o 
  13   1   3       40.84       34.76      8.38 o 
  14   1   3       21.48       18.49      8.38 o 
 -15   2   3       22.12       28.02      7.32 o 
 -14   2   3        3.77        2.34      5.58 o 
 -13   2   3      177.75      179.22     10.46 o 
 -12   2   3       22.09       20.80      4.20 o 
 -11   2   3      469.22      478.33     11.05 o 
 -10   2   3        5.01        4.80      2.50 o 
  -9   2   3      279.87      283.27      8.49 o 
  -8   2   3        8.53        4.65      2.37 o 
  -7   2   3       88.16       77.42      2.88 o 
  -6   2   3        0.03        0.95      1.22 o 
  -5   2   3       42.41       39.62      2.16 o 
  -4   2   3       41.08       38.23      2.11 o 
  -3   2   3     2308.51     2352.34     36.44 o 
  -2   2   3      372.96      332.78      7.99 o 
  -1   2   3      205.58      220.08      5.10 o 
   0   2   3     2428.17     2404.63     29.29 o 
   1   2   3      543.40      532.27      6.50 o 
   2   2   3     2601.13     2718.74     53.63 o 
   3   2   3        0.55        0.96      1.35 o 
   4   2   3     1791.56     1848.38     30.74 o 
   5   2   3      129.07      149.52      4.09 o 
   6   2   3      448.04      467.75      8.05 o 
   7   2   3      189.31      182.20      6.92 o 
   8   2   3      174.54      164.85      5.79 o 
   9   2   3      489.17      474.11      9.90 o 
  10   2   3      293.95      302.38      7.38 o 
  11   2   3      961.53     1014.29     13.78 o 
  12   2   3       56.97       65.88      6.88 o 
  13   2   3       10.52       11.18      5.40 o 
  14   2   3        3.70        6.90      7.89 o 
 -15   3   3       54.03       67.85      8.97 o 
 -14   3   3        0.64        0.97      5.82 o 
 -13   3   3       81.75       78.80      6.29 o 
 -12   3   3       10.62        8.41      3.95 o 
 -11   3   3        5.28        2.53      3.55 o 
 -10   3   3      192.82      190.39      7.13 o 
  -9   3   3      149.69      159.72      6.28 o 
  -8   3   3       91.01      107.40      5.02 o 
  -7   3   3      331.89      319.31     10.53 o 
  -6   3   3      151.82      157.17      6.37 o 
  -5   3   3        3.50        2.66      3.01 o 
  -4   3   3      111.85      117.36      4.46 o 
  -3   3   3       98.18       90.98      2.60 o 
  -2   3   3      996.29     1007.84     30.22 o 
  -1   3   3     1642.70     1797.44     31.90 o 
   0   3   3      666.02      675.74     13.31 o 
   1   3   3      412.74      440.31      7.03 o 
   2   3   3      603.75      659.25     11.80 o 
   3   3   3     2184.65     2213.84     28.53 o 
   4   3   3       74.11       83.79      3.03 o 
   5   3   3     1124.90     1187.47     15.10 o 
   6   3   3      162.58      165.17      3.98 o 
   7   3   3       12.86       14.71      2.88 o 
   8   3   3      468.47      450.60      9.30 o 
   9   3   3        1.63        0.94      2.85 o 
  10   3   3       25.07       23.09      3.82 o 
  11   3   3        0.61       -0.49      3.50 o 
  12   3   3       39.85       50.66      6.80 o 
  13   3   3       25.39       34.58      9.37 o 
  14   3   3       59.97       81.35     12.08 o 
 -14   4   3       59.62       71.53      8.71 o 
 -13   4   3       28.74       26.91      5.01 o 
 -12   4   3        0.67        1.05      3.74 o 
 -11   4   3      380.52      379.95     16.45 o 
 -10   4   3      247.38      232.50      8.14 o 
  -9   4   3     1231.92     1186.63     46.85 o 
  -8   4   3        0.16       -1.81      3.00 o 
  -7   4   3      692.05      625.69     27.08 o 
  -6   4   3       16.32       16.15      2.70 o 
  -5   4   3       93.17      101.99      4.65 o 
  -4   4   3     1532.57     1578.27     52.49 o 
  -3   4   3      815.45      814.27     12.49 o 
  -2   4   3     1048.24     1096.87     20.06 o 
  -1   4   3      203.66      224.97     11.70 o 
   0   4   3     2013.06     2058.25     43.05 o 
   1   4   3      118.65      114.49      4.08 o 
   2   4   3        1.37        2.20      2.17 o 
   3   4   3      304.47      309.26      6.30 o 
   4   4   3      267.46      285.29      6.09 o 
   5   4   3     1635.02     1627.20     16.36 o 
   6   4   3      537.44      513.92      9.39 o 
   7   4   3        3.32        5.47      2.64 o 
   8   4   3        0.02        1.49      2.78 o 
   9   4   3      118.16      123.20      5.81 o 
  10   4   3      118.13      120.64      6.40 o 
  11   4   3       38.55       45.72      6.16 o 
  12   4   3       72.85       81.11     11.34 o 
  13   4   3      135.40      158.52     14.79 o 
  14   4   3      146.84      160.98     15.78 o 
 -14   5   3      276.26      296.92     11.66 o 
 -13   5   3        7.14        9.88      6.00 o 
 -12   5   3        0.90       -2.07      4.07 o 
 -11   5   3      191.15      190.29      8.29 o 
 -10   5   3      759.41      771.78     31.76 o 
  -9   5   3      119.51      117.70      6.35 o 
  -8   5   3      385.81      390.81     19.54 o 
  -7   5   3        0.63       -2.23      2.65 o 
  -6   5   3        7.13        4.23      2.60 o 
  -5   5   3      217.29      196.01      6.91 o 
  -4   5   3      757.51      754.22     35.62 o 
  -3   5   3       48.15       36.82      2.79 o 
  -2   5   3      544.00      551.01     14.36 o 
  -1   5   3      348.76      370.62     10.71 o 
   0   5   3        7.20        6.58      2.28 o 
   1   5   3        5.78        9.85      2.27 o 
   2   5   3      173.77      168.15      6.11 o 
   3   5   3      518.46      505.37     11.79 o 
   4   5   3      866.88      856.41     16.26 o 
   5   5   3        0.48       -1.33      2.77 o 
   6   5   3      221.68      221.21      8.32 o 
   7   5   3      139.60      141.68      7.22 o 
   8   5   3      432.86      416.42     21.14 o 
   9   5   3      113.67      114.34      6.32 o 
  10   5   3      334.55      344.95     10.32 o 
  11   5   3        4.13       12.08      6.66 o 
  12   5   3      342.78      360.64     14.37 o 
  13   5   3       72.97       85.30     12.57 o 
 -13   6   3        3.89        8.20      5.07 o 
 -12   6   3       48.40       55.26      6.10 o 
 -11   6   3      189.49      172.51      8.30 o 
 -10   6   3        2.60        0.96      3.92 o 
  -9   6   3        4.87        3.10      3.49 o 
  -8   6   3       97.57       94.87      5.77 o 
  -7   6   3        6.75        3.61      3.19 o 
  -6   6   3      110.72      104.85     11.46 o 
  -5   6   3        4.61        5.04      3.40 o 
  -4   6   3       53.50       51.64      3.80 o 
  -3   6   3        4.37        6.06      2.68 o 
  -2   6   3       42.41       39.52      3.45 o 
  -1   6   3      608.32      592.29      9.99 o 
   0   6   3        6.20       11.40      2.57 o 
   1   6   3      171.79      170.17      5.91 o 
   2   6   3        7.90        8.40      2.42 o 
   3   6   3      295.91      277.28     11.08 o 
   4   6   3       73.45       75.91      5.47 o 
   5   6   3      474.34      472.57     12.24 o 
   6   6   3      345.77      322.48     10.60 o 
   7   6   3      297.46      305.90      9.83 o 
   8   6   3       94.56      102.81     11.59 o 
   9   6   3        3.47        3.12      4.52 o 
  10   6   3      189.85      182.80     10.28 o 
  11   6   3       19.02       26.14      6.25 o 
  12   6   3       16.21       18.76      6.36 o 
 -12   7   3        5.09        5.98      4.66 o 
 -11   7   3       77.07       78.62      6.68 o 
 -10   7   3      191.86      197.47      9.10 o 
  -9   7   3       62.91       62.51      7.02 o 
  -8   7   3      111.29      105.35      8.00 o 
  -7   7   3       15.34       19.86      5.12 o 
  -6   7   3      409.20      403.24     16.89 o 
  -5   7   3      159.35      153.81     13.44 o 
  -4   7   3      175.37      170.41      8.54 o 
  -3   7   3       83.54       82.94      5.05 o 
  -2   7   3      596.38      547.70     10.45 o 
  -1   7   3       34.00       34.07      3.12 o 
   0   7   3       50.87       47.20      4.03 o 
   1   7   3      189.07      183.28      6.50 o 
   2   7   3       40.67       40.90      3.89 o 
   3   7   3      423.15      422.19      9.41 o 
   4   7   3      162.35      167.29      7.47 o 
   5   7   3      341.28      328.24     14.50 o 
   6   7   3      412.55      385.95     10.21 o 
   7   7   3        1.08        0.77      3.74 o 
   8   7   3      947.43      894.02     35.62 o 
   9   7   3       18.17       20.98      5.68 o 
  10   7   3       32.32       38.76      6.71 o 
  11   7   3      116.83      119.17      9.30 o 
 -11   8   3       47.74       44.35      7.55 o 
 -10   8   3       20.86       21.69      6.10 o 
  -9   8   3       12.58       12.42      5.33 o 
  -8   8   3       29.94       27.45      5.84 o 
  -7   8   3        4.06        3.32      4.25 o 
  -6   8   3       13.55       20.54      5.26 o 
  -5   8   3       19.03       16.33      5.14 o 
  -4   8   3       47.21       60.66      8.14 o 
  -3   8   3      101.58      104.30      7.76 o 
  -2   8   3      672.08      691.92     13.01 o 
  -1   8   3      831.72      838.81     37.58 o 
   0   8   3      141.49      140.87      5.51 o 
   1   8   3      224.29      231.50      6.70 o 
   2   8   3       65.90       72.87      4.38 o 
   3   8   3      345.77      347.04      9.72 o 
   4   8   3      108.53      103.36      6.00 o 
   5   8   3       26.86       18.34      3.78 o 
   6   8   3      145.79      134.11      8.98 o 
   7   8   3      122.87      129.05      8.89 o 
   8   8   3       95.95       78.77      7.84 o 
   9   8   3       41.65       42.16      7.06 o 
  10   8   3       32.79       32.72      6.62 o 
  -9   9   3      283.40      334.19     14.89 o 
  -8   9   3      142.48      147.60     17.63 o 
  -7   9   3      197.10      191.21     12.82 o 
  -6   9   3      476.66      483.25     20.46 o 
  -5   9   3      163.82      166.21     10.19 o 
  -4   9   3       77.31       79.54      7.39 o 
  -3   9   3       68.75       61.71      6.91 o 
  -2   9   3      700.76      706.76     46.22 o 
  -1   9   3      104.70      108.33      6.44 o 
   0   9   3       15.30       14.59      4.03 o 
   1   9   3       87.66       84.03      5.05 o 
   2   9   3        1.26        2.55      3.43 o 
   3   9   3        0.13       -0.10      3.32 o 
   4   9   3        5.52        1.77      4.01 o 
   5   9   3       85.12       86.23      7.72 o 
   6   9   3       13.11       13.43      5.26 o 
   7   9   3       35.33       35.22      7.27 o 
   8   9   3        0.03        3.31      5.05 o 
   9   9   3      143.98      152.11     15.53 o 
  -7  10   3        0.44       -1.91      5.26 o 
  -6  10   3       61.42       54.65      7.47 o 
  -5  10   3       80.51       74.17      8.19 o 
  -4  10   3       35.19       44.11      7.09 o 
  -3  10   3       24.21       20.90      7.27 o 
  -2  10   3       83.10       84.20      8.07 o 
  -1  10   3       12.91       19.88      5.72 o 
   0  10   3        5.81        2.71      5.40 o 
   1  10   3        0.18       -2.03      4.60 o 
   2  10   3        0.76        0.03      3.90 o 
   3  10   3       59.50       58.79      7.12 o 
   4  10   3      106.96      102.20     14.67 o 
   5  10   3        0.35        0.16      4.91 o 
   6  10   3       33.88       41.91      7.06 o 
  -3  11   3       24.04       23.41      6.36 o 
  -2  11   3        4.16       -1.55      5.37 o 
  -1  11   3        4.93        3.32      5.79 o 
   0  11   3        9.14       12.57      8.14 o 
   1  11   3        8.80        5.53      5.92 o 
   2  11   3        7.00        3.70      8.38 o 
   3  11   3       25.03       29.19      6.44 o 
 -15   0   4       27.83       14.05      9.37 o 
 -14   0   4      127.84      124.25     14.05 o 
 -13   0   4      136.15      137.07     13.07 o 
 -12   0   4      242.49      216.95     15.04 o 
 -11   0   4      671.40      663.16     23.42 o 
 -10   0   4      523.21      464.71     18.74 o 
  -9   0   4      336.22      333.37      9.16 o 
  -8   0   4      113.86      110.58      4.04 o 
  -7   0   4     2215.57     2285.70     34.31 o 
  -6   0   4      207.78      250.96      5.15 o 
  -5   0   4       72.68       84.06      3.20 o 
  -4   0   4      577.57      598.29      6.95 o 
  -3   0   4      105.35      105.08      3.50 o 
  -2   0   4      153.35      118.91      2.86 o 
  -1   0   4     1321.44     1266.67     17.43 o 
   0   0   4     5933.82     5851.01     66.39 o 
   1   0   4     1697.12     1714.92     27.61 o 
   2   0   4      453.83      476.29      8.01 o 
   3   0   4     1982.27     2009.53     78.43 o 
   4   0   4      364.20      423.98     11.92 o 
   5   0   4       11.27       13.97      2.70 o 
   6   0   4       29.68       35.47      3.40 o 
   7   0   4      720.43      759.96     25.52 o 
   8   0   4        9.74        9.12      3.31 o 
   9   0   4       70.23       88.15      5.92 o 
  10   0   4      570.85      522.55     13.19 o 
  11   0   4     1247.09     1204.29     31.06 o 
  12   0   4      310.82      279.07     16.27 o 
  13   0   4      392.20      417.13     20.46 o 
  14   0   4     1157.22     1247.93     35.99 o 
 -15   1   4       20.68       23.17      6.45 o 
 -14   1   4       16.82       12.49      6.00 o 
 -13   1   4      182.34      179.58     13.56 o 
 -12   1   4      200.92      182.07      9.84 o 
 -11   1   4       13.67        8.51      4.93 o 
 -10   1   4        0.70       -1.25      2.93 o 
  -9   1   4      140.19      149.65      4.77 o 
  -8   1   4       10.30       12.07      2.19 o 
  -7   1   4        1.17        3.01      1.31 o 
  -6   1   4        5.29        7.85      1.36 o 
  -5   1   4      474.02      465.15      6.63 o 
  -4   1   4        0.49        0.73      1.18 o 
  -3   1   4      132.82      137.64      2.36 o 
  -2   1   4      126.75      124.93      2.25 o 
  -1   1   4        3.87        4.74      0.94 o 
   0   1   4      902.83      833.35     12.31 o 
   1   1   4     1493.87     1461.90     17.08 o 
   2   1   4     1137.41     1114.03      9.16 o 
   3   1   4      742.67      710.03     11.66 o 
   4   1   4      639.20      659.16      8.38 o 
   5   1   4      714.28      733.17     11.39 o 
   6   1   4        0.32        0.37      1.98 o 
   7   1   4      396.49      387.91      7.82 o 
   8   1   4       46.81       46.30      3.11 o 
   9   1   4       74.65       73.82      3.85 o 
  10   1   4       58.85       53.30      4.60 o 
  11   1   4       15.67       22.34      4.88 o 
  12   1   4       14.46       23.09      5.14 o 
  13   1   4       97.89      105.73      8.62 o 
  14   1   4        6.75        6.16      7.64 o 
 -15   2   4       15.32       20.37      6.63 o 
 -14   2   4       24.42       28.71      6.44 o 
 -13   2   4      109.49      105.29      8.52 o 
 -12   2   4       75.34       61.07      6.87 o 
 -11   2   4      222.31      212.93      7.88 o 
 -10   2   4      183.77      178.59      5.74 o 
  -9   2   4      161.18      157.17      5.84 o 
  -8   2   4       45.66       41.11      3.47 o 
  -7   2   4      164.57      148.00      5.09 o 
  -6   2   4      195.16      197.73      4.25 o 
  -5   2   4      683.67      721.87     21.53 o 
  -4   2   4     3690.37     3981.31     46.01 o 
  -3   2   4      647.44      666.20     13.09 o 
  -2   2   4     2148.34     2307.05     27.20 o 
  -1   2   4       30.45       30.60      1.65 o 
   0   2   4     1207.48     1124.84     27.41 o 
   1   2   4      414.36      404.27      6.34 o 
   2   2   4      264.87      260.09      5.58 o 
   3   2   4     2425.29     2533.35     33.36 o 
   4   2   4     1676.72     1790.92     24.02 o 
   5   2   4       23.53       18.59      2.11 o 
   6   2   4       51.46       64.41      2.91 o 
   7   2   4      413.21      408.09     15.03 o 
   8   2   4      192.26      185.39      6.39 o 
   9   2   4        7.47        9.19      3.17 o 
  10   2   4      621.99      598.23     14.16 o 
  11   2   4       95.52       91.04      5.83 o 
  12   2   4      451.71      490.66     15.12 o 
  13   2   4       29.69       35.75      9.12 o 
  14   2   4       26.71       32.54      9.37 o 
 -14   3   4       53.27       59.53      8.10 o 
 -13   3   4       20.11       21.08      5.75 o 
 -12   3   4      160.16      149.23      7.43 o 
 -11   3   4       30.38       30.86      3.81 o 
 -10   3   4        0.41       -1.38      3.09 o 
  -9   3   4      774.89      761.24     12.78 o 
  -8   3   4        8.23       11.97      3.07 o 
  -7   3   4      228.50      245.14     12.30 o 
  -6   3   4       38.60       40.44      3.22 o 
  -5   3   4      610.17      587.13     23.68 o 
  -4   3   4      186.59      177.51      5.36 o 
  -3   3   4       34.36       32.04      1.79 o 
  -2   3   4       97.04      114.03      3.46 o 
  -1   3   4        3.70        5.95      1.97 o 
   0   3   4      637.07      704.73     10.55 o 
   1   3   4      348.62      358.21      6.39 o 
   2   3   4      343.28      356.51      6.58 o 
   3   3   4        8.36        4.69      2.08 o 
   4   3   4     2426.55     2390.02     31.48 o 
   5   3   4      508.41      472.56     12.11 o 
   6   3   4      461.05      472.04     10.37 o 
   7   3   4       22.63       22.96      3.13 o 
   8   3   4      310.48      314.43      9.89 o 
   9   3   4        8.91       10.12      3.41 o 
  10   3   4      298.95      279.01     10.77 o 
  11   3   4       70.24       63.99      6.62 o 
  12   3   4        0.61        1.73      6.90 o 
  13   3   4       19.19       19.48      8.14 o 
  14   3   4       27.83       38.71     10.11 o 
 -14   4   4       65.25       77.53      8.79 o 
 -13   4   4        0.93        1.78      4.31 o 
 -12   4   4       42.52       49.32      5.42 o 
 -11   4   4      290.37      312.75      9.66 o 
 -10   4   4        3.19        1.27      3.25 o 
  -9   4   4        1.86        0.89      3.27 o 
  -8   4   4       53.19       50.77      4.32 o 
  -7   4   4      376.32      359.58     24.26 o 
  -6   4   4        6.45        6.77      2.60 o 
  -5   4   4       15.32       22.36      2.99 o 
  -4   4   4       11.02       15.41      2.75 o 
  -3   4   4     1319.12     1419.62     42.22 o 
  -2   4   4     1517.58     1444.96     13.49 o 
  -1   4   4      132.26      121.89      4.17 o 
   0   4   4       16.60       20.20      8.54 o 
   1   4   4       69.41       66.07      3.54 o 
   2   4   4      381.07      403.75      7.47 o 
   3   4   4     3886.76     4207.31     82.27 o 
   4   4   4       92.12       85.96      3.95 o 
   5   4   4     1093.88     1081.98     14.23 o 
   6   4   4       32.43       43.66      4.52 o 
   7   4   4       61.58       67.60      4.25 o 
   8   4   4        0.13       -0.41      2.70 o 
   9   4   4      118.50      125.48     10.11 o 
  10   4   4       56.47       55.37      6.04 o 
  11   4   4        0.00       -1.65      4.52 o 
  12   4   4      186.92      199.94     16.02 o 
  13   4   4        4.79        2.47      6.90 o 
 -13   5   4       15.98       10.91      5.97 o 
 -12   5   4       38.94       47.45      5.48 o 
 -11   5   4        0.37        3.46      3.91 o 
 -10   5   4      594.51      598.49     20.90 o 
  -9   5   4      153.53      144.57      6.96 o 
  -8   5   4      218.24      198.70      7.79 o 
  -7   5   4      133.20      120.68      6.59 o 
  -6   5   4       39.02       43.84      4.03 o 
  -5   5   4      175.99      190.05      6.59 o 
  -4   5   4      114.75      104.17      6.01 o 
  -3   5   4      513.10      554.13     14.14 o 
  -2   5   4      434.35      455.18      8.00 o 
  -1   5   4        7.38        7.99      2.27 o 
   0   5   4        3.06        7.47      2.39 o 
   1   5   4        2.97        9.66      2.92 o 
   2   5   4       66.84       72.83      3.88 o 
   3   5   4       30.01       30.64      2.93 o 
   4   5   4       12.69       15.07      2.64 o 
   5   5   4      408.45      408.51     20.09 o 
   6   5   4        0.29        2.29      3.37 o 
   7   5   4        0.52       -0.37      3.66 o 
   8   5   4        8.32        7.01      3.85 o 
   9   5   4        1.00        4.40      4.14 o 
  10   5   4        0.00       -3.57      4.44 o 
  11   5   4       26.61       24.95      5.79 o 
  12   5   4      270.57      285.48     13.25 o 
  13   5   4       10.20       15.53      8.88 o 
 -13   6   4      319.06      321.57     11.85 o 
 -12   6   4      106.81      108.76      7.44 o 
 -11   6   4       22.15       20.51      4.81 o 
 -10   6   4      101.72       98.68      6.58 o 
  -9   6   4        6.56        4.99      3.69 o 
  -8   6   4      440.62      420.45     13.68 o 
  -7   6   4       88.13       88.31      5.58 o 
  -6   6   4      501.52      501.48     26.99 o 
  -5   6   4       30.06       22.56      4.25 o 
  -4   6   4      138.55      142.65      7.58 o 
  -3   6   4       54.88       57.53      5.31 o 
  -2   6   4     1023.08     1045.94     28.72 o 
  -1   6   4      237.90      229.44      6.49 o 
   0   6   4        5.69        5.25      2.46 o 
   1   6   4      395.78      370.44      8.25 o 
   2   6   4      185.36      180.40      8.56 o 
   3   6   4       92.42       83.22      4.57 o 
   4   6   4       94.15       86.66      6.04 o 
   5   6   4       10.05       11.39      3.65 o 
   6   6   4       24.97       17.74      4.09 o 
   7   6   4        3.99        5.22      4.00 o 
   8   6   4       84.27       82.59     10.11 o 
   9   6   4        2.69       -1.00      3.83 o 
  10   6   4       25.05       23.48      6.01 o 
  11   6   4        8.87       10.67      5.57 o 
  12   6   4       17.31       19.71      6.03 o 
 -12   7   4       10.59        5.15      5.92 o 
 -11   7   4       93.72       90.91      6.99 o 
 -10   7   4       26.33       23.78      5.01 o 
  -9   7   4      240.23      230.75     25.52 o 
  -8   7   4      363.60      368.48     13.51 o 
  -7   7   4      157.86      144.73     11.09 o 
  -6   7   4      465.28      471.88     14.29 o 
  -5   7   4      650.50      615.85     50.78 o 
  -4   7   4        3.08        5.11      3.74 o 
  -3   7   4      322.94      276.18     26.99 o 
  -2   7   4       33.37       35.36      5.23 o 
  -1   7   4      557.60      520.59     16.60 o 
   0   7   4      157.15      148.79      5.95 o 
   1   7   4      427.33      399.12      9.53 o 
   2   7   4        1.21        1.66      2.80 o 
   3   7   4        9.36       10.56      3.18 o 
   4   7   4      312.74      295.92     10.85 o 
   5   7   4      229.60      256.65     12.94 o 
   6   7   4       24.73       18.37      4.71 o 
   7   7   4       21.85       17.40      4.95 o 
   8   7   4       38.30       44.54      6.00 o 
   9   7   4       10.23       10.35      4.97 o 
  10   7   4        1.30        0.39      4.55 o 
  11   7   4        1.01        0.65      5.47 o 
 -11   8   4        6.84        5.04      5.79 o 
 -10   8   4       24.76       18.17      6.21 o 
  -9   8   4      145.10      125.69      9.57 o 
  -8   8   4        4.86        4.67      4.77 o 
  -7   8   4       32.81       35.72      5.97 o 
  -6   8   4        2.92        0.35      4.27 o 
  -5   8   4        0.10        2.45      4.60 o 
  -4   8   4       66.81       63.26      6.62 o 
  -3   8   4      192.90      188.85      9.67 o 
  -2   8   4       92.54       96.92      5.85 o 
  -1   8   4       86.26       88.46      5.69 o 
   0   8   4      619.23      625.79     12.99 o 
   1   8   4       27.37       23.37      3.96 o 
   2   8   4      362.90      338.77      9.24 o 
   3   8   4      233.97      241.70      8.34 o 
   4   8   4      221.57      207.41      7.99 o 
   5   8   4        2.89        5.24      3.41 o 
   6   8   4       81.79       77.46      7.47 o 
   7   8   4        0.78       -0.04      4.70 o 
   8   8   4       63.52       71.44      7.67 o 
   9   8   4       24.37       31.06      6.28 o 
  10   8   4       26.06       31.54      6.74 o 
  -9   9   4        0.01       -0.60      5.39 o 
  -8   9   4       13.74       12.48      5.68 o 
  -7   9   4        7.02        8.54      5.12 o 
  -6   9   4        7.48       17.40      5.72 o 
  -5   9   4       26.39       22.93      5.66 o 
  -4   9   4      229.08      237.28     11.59 o 
  -3   9   4       44.68       37.29      5.97 o 
  -2   9   4      168.28      171.92      9.84 o 
  -1   9   4      114.10      122.43      6.77 o 
   0   9   4        2.69        3.53      3.65 o 
   1   9   4       35.44       33.33      4.00 o 
   2   9   4        0.89        1.78      3.35 o 
   3   9   4        0.94        4.23      3.60 o 
   4   9   4        0.51        1.19      3.57 o 
   5   9   4        2.45        0.04      4.56 o 
   6   9   4        9.84        8.14      5.30 o 
   7   9   4       36.78       40.21      6.60 o 
   8   9   4       29.59       44.08      7.39 o 
  -7  10   4       24.49       24.24      6.70 o 
  -6  10   4      112.54      133.56     10.01 o 
  -5  10   4        9.07       11.40      5.39 o 
  -4  10   4        0.45        0.26      4.97 o 
  -3  10   4       53.46       54.08      7.32 o 
  -2  10   4        0.08       -2.04      4.73 o 
  -1  10   4       31.97       38.82      6.54 o 
   0  10   4       12.07       11.65      4.50 o 
   1  10   4      109.82       93.88     10.48 o 
   2  10   4        2.42        7.30      5.19 o 
   3  10   4      241.50      275.68     10.22 o 
   4  10   4       45.73       38.04      6.77 o 
   5  10   4        5.63        7.56      5.65 o 
   6  10   4       36.10       58.61      7.74 o 
  -3  11   4      106.84       96.90      9.39 o 
  -2  11   4        0.02       -3.85      5.44 o 
  -1  11   4       14.49       10.31      6.14 o 
   0  11   4       33.19       29.09      9.37 o 
   1  11   4       46.30       46.13      7.67 o 
   2  11   4       32.34       33.53     10.11 o 
 -15   1   5       24.72       35.83      7.22 o 
 -14   1   5       92.48       82.72      8.45 o 
 -13   1   5        1.93        5.18      4.88 o 
 -12   1   5        0.05       -0.64      4.20 o 
 -11   1   5      625.51      569.12     15.60 o 
 -10   1   5      449.02      434.44     13.16 o 
  -9   1   5        4.35        2.83      2.32 o 
  -8   1   5      225.76      212.78      5.31 o 
  -7   1   5      108.95      109.28      3.28 o 
  -6   1   5      308.22      314.42      4.04 o 
  -5   1   5        4.02        5.31      1.39 o 
  -4   1   5     1587.84     1560.04     12.18 o 
  -3   1   5      495.20      500.54      5.97 o 
  -2   1   5      167.55      148.24      2.77 o 
  -1   1   5      512.86      463.68      4.83 o 
   0   1   5      707.55      674.51      8.79 o 
   1   1   5     3134.95     3151.84     57.54 o 
   2   1   5       10.86       17.83      2.06 o 
   3   1   5      480.00      451.37      9.03 o 
   4   1   5      134.51      127.74      3.31 o 
   5   1   5      838.44      904.84     13.66 o 
   6   1   5      303.83      266.13      9.27 o 
   7   1   5       15.09       21.03      2.82 o 
   8   1   5      338.06      364.16     11.11 o 
   9   1   5      170.25      184.71      8.54 o 
  10   1   5      439.67      386.94     12.63 o 
  11   1   5        5.45        3.06      4.93 o 
  12   1   5       75.71       65.82      7.14 o 
  13   1   5      379.97      393.48     14.73 o 
  14   1   5        6.94        5.42      7.89 o 
 -15   2   5        3.99        5.42      6.45 o 
 -14   2   5       71.64       69.44      7.90 o 
 -13   2   5       16.94       23.51      6.10 o 
 -12   2   5      116.64      117.25      9.24 o 
 -11   2   5       26.82       25.97      5.30 o 
 -10   2   5       48.88       46.50      3.77 o 
  -9   2   5       70.53       72.19      4.34 o 
  -8   2   5      277.59      278.37      7.22 o 
  -7   2   5       79.13       73.05      4.38 o 
  -6   2   5       24.43       23.26      2.19 o 
  -5   2   5      509.46      550.41      7.16 o 
  -4   2   5     1010.41     1089.78     12.31 o 
  -3   2   5        8.83        9.31      1.54 o 
  -2   2   5      702.44      716.05      6.30 o 
  -1   2   5       40.84       39.75      2.17 o 
   0   2   5     1748.80     1885.80     28.10 o 
   1   2   5       76.63       78.20      3.41 o 
   2   2   5        1.19        1.72      2.18 o 
   3   2   5      592.32      602.19      8.82 o 
   4   2   5       59.70       60.31      3.04 o 
   5   2   5      669.41      753.88      8.40 o 
   6   2   5      334.32      337.30      5.98 o 
   7   2   5        6.06        8.19      2.70 o 
   8   2   5      431.67      428.67     18.49 o 
   9   2   5       93.65       83.32      6.52 o 
  10   2   5       37.95       39.26      5.57 o 
  11   2   5      154.04      137.90      8.54 o 
  12   2   5      108.04      116.11      8.45 o 
  13   2   5        0.62        3.20      7.15 o 
  14   2   5        2.96        7.15      8.14 o 
 -14   3   5       36.45       35.06      7.23 o 
 -13   3   5        1.39       -0.45      4.95 o 
 -12   3   5       36.02       33.54      5.84 o 
 -11   3   5        3.45        2.22      2.88 o 
 -10   3   5      868.69      885.17     27.28 o 
  -9   3   5       86.07       71.39      4.92 o 
  -8   3   5     1104.86     1076.07     19.46 o 
  -7   3   5      174.73      189.31      6.21 o 
  -6   3   5       89.70       81.73      3.33 o 
  -5   3   5       20.93       28.20      2.40 o 
  -4   3   5      731.20      819.72      9.10 o 
  -3   3   5     1419.49     1567.35     21.63 o 
  -2   3   5      569.72      612.12     15.05 o 
  -1   3   5      198.26      190.37      4.75 o 
   0   3   5      683.13      768.13     13.82 o 
   1   3   5     3515.29     3639.99     38.35 o 
   2   3   5      264.39      260.03      6.05 o 
   3   3   5     3237.16     3199.99     26.33 o 
   4   3   5     3673.56     3875.65     49.63 o 
   5   3   5        0.84        1.15      1.92 o 
   6   3   5      188.20      190.56      4.81 o 
   7   3   5      118.61      109.63      6.42 o 
   8   3   5      986.32      999.26     18.71 o 
   9   3   5       70.49       67.80      8.63 o 
  10   3   5      272.67      255.32     10.77 o 
  11   3   5        0.00        0.00      4.53 o 
  12   3   5       11.99       20.46      8.14 o 
  13   3   5       43.46       44.62      9.86 o 
 -14   4   5       17.62       18.72      6.49 o 
 -13   4   5       13.01       13.02      5.49 o 
 -12   4   5      345.04      366.14     10.99 o 
 -11   4   5      499.61      479.49     18.01 o 
 -10   4   5      198.27      202.14      7.84 o 
  -9   4   5      356.08      368.99     16.23 o 
  -8   4   5       48.51       49.93      4.54 o 
  -7   4   5       48.38       44.26      4.06 o 
  -6   4   5      609.73      640.27     11.37 o 
  -5   4   5      123.17      127.59      5.25 o 
  -4   4   5      137.81      144.87      5.83 o 
  -3   4   5      292.00      313.98      5.75 o 
  -2   4   5       98.65       83.54      3.55 o 
  -1   4   5      356.23      324.30      6.60 o 
   0   4   5      471.62      483.94      8.18 o 
   1   4   5     2109.93     2307.26     18.79 o 
   2   4   5       14.73       15.80      2.64 o 
   3   4   5      188.12      175.56      5.48 o 
   4   4   5        0.02        2.96      2.23 o 
   5   4   5      674.71      713.67     10.77 o 
   6   4   5      233.37      212.15     25.64 o 
   7   4   5       26.02       27.07      4.17 o 
   8   4   5      152.20      143.64      7.92 o 
   9   4   5      220.21      201.38      9.49 o 
  10   4   5       79.07       67.45      6.70 o 
  11   4   5       15.31        9.12      6.66 o 
  12   4   5      286.97      280.55     18.49 o 
  13   4   5        3.58        7.89      7.89 o 
 -13   5   5      127.56      148.92     10.36 o 
 -12   5   5        1.57        0.10      4.84 o 
 -11   5   5        0.44        3.79      3.84 o 
 -10   5   5      344.33      344.63     10.38 o 
  -9   5   5       14.92       17.12      3.82 o 
  -8   5   5      289.45      285.14      9.92 o 
  -7   5   5      137.57      139.56      6.40 o 
  -6   5   5      149.34      139.00      6.25 o 
  -5   5   5       18.39       14.83      3.19 o 
  -4   5   5       11.51       12.33      3.31 o 
  -3   5   5       20.85       22.27      3.65 o 
  -2   5   5        0.91       -0.11      2.00 o 
  -1   5   5       78.36       85.79      4.06 o 
   0   5   5      222.26      249.87      9.85 o 
   1   5   5      216.63      230.99      6.51 o 
   2   5   5      236.91      214.53      7.72 o 
   3   5   5        0.78        1.85      2.22 o 
   4   5   5       54.37       55.40      3.93 o 
   5   5   5      494.38      516.34     12.89 o 
   6   5   5       38.77       33.37      4.70 o 
   7   5   5       80.94       65.39     10.72 o 
   8   5   5      850.96      826.18     18.09 o 
   9   5   5        6.44        4.07      3.84 o 
  10   5   5       40.57       36.24      8.63 o 
  11   5   5        3.86       -0.74      6.16 o 
  12   5   5       48.17       42.31      6.95 o 
 -13   6   5       22.71       24.25      6.84 o 
 -12   6   5       85.42       79.14      6.88 o 
 -11   6   5       28.24       22.68      4.79 o 
 -10   6   5        7.98       10.49      3.94 o 
  -9   6   5      197.79      192.37      8.10 o 
  -8   6   5      274.75      275.05      9.29 o 
  -7   6   5       26.44       21.60      5.12 o 
  -6   6   5     1672.35     1682.49     43.14 o 
  -5   6   5       10.75       10.96      4.03 o 
  -4   6   5      298.71      275.73     10.20 o 
  -3   6   5       11.09       17.25      4.09 o 
  -2   6   5       30.34       28.33      4.38 o 
  -1   6   5      322.15      303.45      8.03 o 
   0   6   5      176.73      166.62      5.79 o 
   1   6   5     1474.41     1514.77     19.49 o 
   2   6   5        2.52        4.15      2.63 o 
   3   6   5        5.10        4.03      2.85 o 
   4   6   5        2.65        1.46      2.88 o 
   5   6   5       22.16       24.29      4.53 o 
   6   6   5       72.70       71.07      6.27 o 
   7   6   5       12.05       12.30      4.68 o 
   8   6   5      107.09       83.21      6.87 o 
   9   6   5       43.84       42.16      8.63 o 
  10   6   5       20.04       22.43      7.89 o 
  11   6   5        0.35        0.82      6.66 o 
  12   6   5       87.13       99.84     12.82 o 
 -12   7   5       45.89       52.87      6.64 o 
 -11   7   5       42.65       46.85      6.05 o 
 -10   7   5        4.09        2.28      4.06 o 
  -9   7   5       17.62       17.71      5.57 o 
  -8   7   5        3.08       -1.16      4.49 o 
  -7   7   5        2.15        2.28      4.26 o 
  -6   7   5      118.27      116.50      8.19 o 
  -5   7   5       96.70       86.42      7.23 o 
  -4   7   5       11.80       12.07      4.38 o 
  -3   7   5      298.20      283.45     10.80 o 
  -2   7   5       14.37       11.83      4.27 o 
  -1   7   5      599.37      588.31     22.68 o 
   0   7   5       47.12       48.83      4.23 o 
   1   7   5       26.34       26.33      3.57 o 
   2   7   5       79.33       82.45      4.98 o 
   3   7   5      119.98      126.88      5.88 o 
   4   7   5       11.38        9.12      4.01 o 
   5   7   5        8.84        7.40      4.01 o 
   6   7   5        1.81        3.48      4.07 o 
   7   7   5        2.48        0.94      4.09 o 
   8   7   5       78.83       85.55     10.35 o 
   9   7   5        3.11        1.87      5.02 o 
  10   7   5       54.76       50.30      7.27 o 
  11   7   5       22.55       22.68      8.38 o 
 -10   8   5       14.86       10.58      5.86 o 
  -9   8   5       61.21       62.24      7.40 o 
  -8   8   5       18.87       20.41      6.16 o 
  -7   8   5      117.47      124.95     12.70 o 
  -6   8   5      209.11      196.70     25.15 o 
  -5   8   5      138.82      135.06      8.70 o 
  -4   8   5       79.11       71.52      6.97 o 
  -3   8   5       38.00       38.55      5.92 o 
  -2   8   5      193.32      178.62      9.33 o 
  -1   8   5       50.48       54.58      7.03 o 
   0   8   5       16.91       17.59      4.70 o 
   1   8   5      344.99      356.37      9.67 o 
   2   8   5      109.99      114.57      6.15 o 
   3   8   5        0.40        0.37      3.84 o 
   4   8   5       44.50       44.85      5.75 o 
   5   8   5        1.99        6.07      4.35 o 
   6   8   5       21.27       19.96      5.12 o 
   7   8   5      127.27      117.28      9.14 o 
   8   8   5       21.13       32.08      8.14 o 
   9   8   5       19.45       15.42      5.66 o 
  -9   9   5       24.30       35.30      6.91 o 
  -8   9   5        9.69        3.57      5.44 o 
  -7   9   5       33.09       28.11      6.36 o 
  -6   9   5      229.33      218.15     11.77 o 
  -5   9   5      132.73      115.70      9.04 o 
  -4   9   5      297.72      294.40     22.80 o 
  -3   9   5        2.29        5.26      5.05 o 
  -2   9   5      484.95      467.98     15.25 o 
  -1   9   5       11.55       11.20      3.98 o 
   0   9   5        3.50        6.79      3.93 o 
   1   9   5        1.06       -2.89      3.78 o 
   2   9   5      198.30      182.59      8.03 o 
   3   9   5       78.52       87.57      7.79 o 
   4   9   5        0.95        3.04      3.65 o 
   5   9   5       50.76       46.41      5.54 o 
   6   9   5        0.01        1.36      5.05 o 
   7   9   5       28.69       34.09      6.79 o 
   8   9   5        1.62        0.23      5.57 o 
  -6  10   5       29.69       26.49      6.36 o 
  -5  10   5       37.01       36.26      6.62 o 
  -4  10   5      155.29      150.82     10.52 o 
  -3  10   5        0.26        2.75      5.31 o 
  -2  10   5       88.76       80.43      8.10 o 
  -1  10   5        0.34       -0.72      5.19 o 
   0  10   5        9.30       10.95      4.60 o 
   1  10   5       50.77       49.04      6.79 o 
   2  10   5      120.17      130.03      9.47 o 
   3  10   5        0.17        1.06      4.20 o 
   4  10   5       11.14        8.64      5.74 o 
   5  10   5      224.52      238.94     12.57 o 
  -1  11   5       10.06       14.50      6.32 o 
 -15   0   6       18.19       10.85      8.63 o 
 -14   0   6       19.33       25.89      8.63 o 
 -13   0   6      797.81      743.53     28.35 o 
 -12   0   6      148.47      145.45     13.31 o 
 -11   0   6       99.37      104.04     11.09 o 
 -10   0   6        5.48        9.86      5.92 o 
  -9   0   6       63.81       65.08      8.63 o 
  -8   0   6       45.15       56.59      4.67 o 
  -7   0   6     2633.27     2742.32     19.91 o 
  -6   0   6      289.65      246.69      7.44 o 
  -5   0   6       22.30       20.30      2.32 o 
  -4   0   6       12.61       11.75      2.24 o 
  -3   0   6     1833.53     1980.10     14.66 o 
  -2   0   6        0.03        0.13      1.98 o 
  -1   0   6      223.71      220.83      4.43 o 
   0   0   6     1985.42     2167.32     78.64 o 
   1   0   6      589.56      590.29     20.34 o 
   2   0   6      916.05      815.00     35.87 o 
   3   0   6       89.64       85.48      4.70 o 
   4   0   6       88.34       99.97      3.25 o 
   5   0   6       21.26       22.38      2.36 o 
   6   0   6      112.94      112.91      8.63 o 
   7   0   6        6.41        2.22      4.19 o 
   8   0   6        3.67        2.71      4.44 o 
   9   0   6      759.90      667.60     22.93 o 
  10   0   6      512.54      476.05     20.22 o 
  11   0   6      122.24      119.32     11.34 o 
  12   0   6       79.94       70.51     10.60 o 
  13   0   6      254.10      269.21     18.24 o 
  14   0   6      208.92      205.11     17.26 o 
 -15   1   6        0.24        1.35      6.36 o 
 -14   1   6        4.91        6.29      5.66 o 
 -13   1   6      113.43      107.25      8.89 o 
 -12   1   6       36.14       31.72      5.82 o 
 -11   1   6       23.12       20.70      4.97 o 
 -10   1   6        0.39       -1.33      4.07 o 
  -9   1   6       15.00       10.39      3.22 o 
  -8   1   6       62.61       67.39      3.61 o 
  -7   1   6        5.79        8.99      1.94 o 
  -6   1   6       92.12       73.34      2.28 o 
  -5   1   6      108.40      117.93      3.85 o 
  -4   1   6      538.14      555.89      6.01 o 
  -3   1   6        8.78        6.64      1.54 o 
  -2   1   6      876.44      982.02      8.82 o 
  -1   1   6      495.25      508.76      7.12 o 
   0   1   6      363.92      388.70      8.41 o 
   1   1   6      565.47      579.37      7.42 o 
   2   1   6      109.46      108.48      3.67 o 
   3   1   6        0.51        2.26      1.86 o 
   4   1   6      131.41      126.21      3.24 o 
   5   1   6       89.08       93.74      4.31 o 
   6   1   6       66.65       68.51      3.93 o 
   7   1   6      201.40      201.64     12.57 o 
   8   1   6      781.23      747.77     16.38 o 
   9   1   6        8.76       11.58      4.27 o 
  10   1   6       18.99       19.23      4.88 o 
  11   1   6       58.50       68.78      7.06 o 
  12   1   6      158.94      159.63      9.94 o 
  13   1   6      175.11      169.13     10.63 o 
 -14   2   6      137.65      124.05      9.74 o 
 -13   2   6       77.77       71.61      7.93 o 
 -12   2   6      447.30      415.12     26.01 o 
 -11   2   6       56.87       64.41      6.87 o 
 -10   2   6        4.96        3.60      2.84 o 
  -9   2   6      136.29      142.06      5.30 o 
  -8   2   6        0.19        1.03      2.37 o 
  -7   2   6     1258.98     1180.60     37.65 o 
  -6   2   6       29.46       31.03      2.49 o 
  -5   2   6       31.38       27.42      2.44 o 
  -4   2   6      105.04      120.81      2.72 o 
  -3   2   6       20.50       26.94      1.91 o 
  -2   2   6      193.28      204.06      3.81 o 
  -1   2   6     1865.65     1974.62     20.71 o 
   0   2   6      531.52      544.20      7.11 o 
   1   2   6        2.53        1.76      1.90 o 
   2   2   6      263.90      235.89      7.55 o 
   3   2   6      324.86      314.52      6.87 o 
   4   2   6      144.28      139.80      4.95 o 
   5   2   6      189.83      205.54      5.97 o 
   6   2   6       32.77       34.07      3.33 o 
   7   2   6      209.20      228.75      7.55 o 
   8   2   6        0.09       -2.25      3.33 o 
   9   2   6      196.14      164.37      8.63 o 
  10   2   6      362.96      344.63     12.46 o 
  11   2   6      188.42      203.53     10.54 o 
  12   2   6       52.75       61.80      7.41 o 
  13   2   6        3.06        0.30      5.37 o 
 -14   3   6        3.38        1.92      5.92 o 
 -13   3   6      358.21      368.93     31.43 o 
 -12   3   6        0.11       -3.70      4.88 o 
 -11   3   6        6.17        8.43      3.23 o 
 -10   3   6       10.28       11.05      3.21 o 
  -9   3   6       22.10       26.88      3.90 o 
  -8   3   6       10.74       10.02      3.15 o 
  -7   3   6       45.12       44.43      3.89 o 
  -6   3   6      222.80      233.32      5.36 o 
  -5   3   6        1.81        1.37      1.93 o 
  -4   3   6       39.43       42.33      2.70 o 
  -3   3   6      676.51      679.25      9.92 o 
  -2   3   6      219.50      232.37      4.60 o 
  -1   3   6        0.27       -0.04      1.92 o 
   0   3   6     1079.05     1136.73     12.55 o 
   1   3   6      151.92      134.69      4.80 o 
   2   3   6      310.98      270.42      6.45 o 
   3   3   6      417.45      409.36      8.63 o 
   4   3   6      148.80      153.00      5.30 o 
   5   3   6       58.50       50.60      3.55 o 
   6   3   6      101.64      109.05      4.93 o 
   7   3   6       27.63       30.28      4.52 o 
   8   3   6      609.90      547.50     27.12 o 
   9   3   6       91.48       74.19      6.42 o 
  10   3   6      183.68      168.13     13.31 o 
  11   3   6        0.73       -3.45      5.42 o 
  12   3   6       63.13       61.88     10.85 o 
  13   3   6       43.70       50.29     10.60 o 
 -14   4   6       50.02       47.35      8.63 o 
 -13   4   6       93.92       90.35      8.54 o 
 -12   4   6      143.90      130.54      6.48 o 
 -11   4   6       32.74       31.22      4.64 o 
 -10   4   6      325.54      321.78      9.66 o 
  -9   4   6       25.91       22.19      4.03 o 
  -8   4   6      592.34      572.55     11.75 o 
  -7   4   6       23.37       17.97      3.50 o 
  -6   4   6        0.16        1.95      2.61 o 
  -5   4   6       88.24       78.99      4.50 o 
  -4   4   6      104.30      110.14      4.92 o 
  -3   4   6      339.42      374.29     15.28 o 
  -2   4   6       98.42       85.06      3.67 o 
  -1   4   6      110.98       99.38      4.06 o 
   0   4   6     1075.68     1102.74     14.47 o 
   1   4   6      379.65      399.76     15.95 o 
   2   4   6      213.32      192.69      5.78 o 
   3   4   6      149.78      147.04      5.25 o 
   4   4   6      365.64      324.10     10.83 o 
   5   4   6       68.57       70.31      4.26 o 
   6   4   6       52.86       51.89      5.09 o 
   7   4   6       13.95       13.33      4.17 o 
   8   4   6        0.66        1.11      3.54 o 
   9   4   6        7.69        6.88      4.09 o 
  10   4   6      159.81      162.28      9.37 o 
  11   4   6      199.08      206.93     10.80 o 
  12   4   6       58.26       62.62     10.85 o 
 -13   5   6       29.94       30.24      7.14 o 
 -12   5   6      138.14      158.58      8.25 o 
 -11   5   6      146.94      151.26      7.77 o 
 -10   5   6        2.53        0.25      3.55 o 
  -9   5   6        0.00        0.91      3.51 o 
  -8   5   6      252.78      248.53      8.58 o 
  -7   5   6        3.78        2.43      3.12 o 
  -6   5   6        2.31        3.64      3.05 o 
  -5   5   6       13.47       11.89      3.41 o 
  -4   5   6       14.01       21.00      4.18 o 
  -3   5   6       24.93       27.59      4.36 o 
  -2   5   6      201.50      183.73      9.37 o 
  -1   5   6        1.54        0.45      2.15 o 
   0   5   6      631.84      605.71     31.84 o 
   1   5   6       39.30       41.67      3.66 o 
   2   5   6      157.28      142.96      5.45 o 
   3   5   6       15.00       14.54      2.93 o 
   4   5   6      105.21      104.85      5.09 o 
   5   5   6      643.46      656.70     15.17 o 
   6   5   6       67.74       62.73      5.66 o 
   7   5   6      360.15      354.90     12.19 o 
   8   5   6      235.46      220.05     10.09 o 
   9   5   6        0.00        0.55      3.82 o 
  10   5   6       10.16       13.82      4.97 o 
  11   5   6       56.80       47.83      9.37 o 
  12   5   6       14.37        9.61      6.90 o 
 -12   6   6        0.07       -2.13      4.13 o 
 -11   6   6       13.53       18.52      4.83 o 
 -10   6   6        5.59        8.10      4.04 o 
  -9   6   6       22.24       24.55      4.67 o 
  -8   6   6      343.93      318.28     10.10 o 
  -7   6   6        3.15        3.56      3.46 o 
  -6   6   6      260.98      276.00     10.89 o 
  -5   6   6       21.65       14.15      4.62 o 
  -4   6   6      178.32      170.47      8.52 o 
  -3   6   6      158.54      154.81      7.84 o 
  -2   6   6        1.63        3.82      3.57 o 
  -1   6   6       20.11       19.56      3.04 o 
   0   6   6      332.35      324.86      8.21 o 
   1   6   6       65.94       65.87      6.79 o 
   2   6   6       50.49       46.85      4.30 o 
   3   6   6       10.60        9.85      3.16 o 
   4   6   6        4.31        3.62      2.98 o 
   5   6   6       56.06       62.01      5.93 o 
   6   6   6       70.52       64.23      6.29 o 
   7   6   6      119.53      101.56      7.50 o 
   8   6   6      333.12      312.17     12.36 o 
   9   6   6       37.94       32.32      5.84 o 
  10   6   6        1.21        4.19      6.90 o 
  11   6   6      203.59      215.96     17.01 o 
 -11   7   6       33.68       35.42      5.87 o 
 -10   7   6       13.26       14.47      4.70 o 
  -9   7   6       20.36       21.74      5.57 o 
  -8   7   6       67.30       79.01      7.66 o 
  -7   7   6      323.13      313.02     12.55 o 
  -6   7   6      112.16      108.28     11.22 o 
  -5   7   6        1.08       -1.34      3.74 o 
  -4   7   6        3.04        1.48      4.03 o 
  -3   7   6        0.01        2.32      4.25 o 
  -2   7   6       38.25       35.27      5.12 o 
  -1   7   6      444.70      429.64     13.07 o 
   0   7   6      221.39      220.47      7.35 o 
   1   7   6     1226.55     1267.69     19.40 o 
   2   7   6      103.36       96.92      5.41 o 
   3   7   6        3.24        7.53      3.48 o 
   4   7   6        8.64        7.62      4.07 o 
   5   7   6        4.91        8.37      4.09 o 
   6   7   6      253.43      235.73     10.63 o 
   7   7   6      120.14      148.16     16.39 o 
   8   7   6       19.26       19.37      5.49 o 
   9   7   6        0.00        9.37      7.15 o 
  10   7   6        4.95       10.19      5.90 o 
 -10   8   6        8.80        3.04      5.22 o 
  -9   8   6       34.21       27.62      6.19 o 
  -8   8   6        4.51        3.11      4.91 o 
  -7   8   6      411.70      396.88     35.75 o 
  -6   8   6      144.22      129.99      9.22 o 
  -5   8   6      138.16      153.42      9.39 o 
  -4   8   6     1038.70     1017.09     44.25 o 
  -3   8   6       11.28       11.74      4.97 o 
  -2   8   6       39.63       28.53      5.57 o 
  -1   8   6       79.79       83.51      7.06 o 
   0   8   6      225.07      209.86      9.94 o 
   1   8   6        0.01       -0.08      4.25 o 
   2   8   6       65.08       67.74      5.25 o 
   3   8   6       13.87       16.27      4.71 o 
   4   8   6       10.75       11.71      4.53 o 
   5   8   6        0.50        0.46      4.09 o 
   6   8   6       11.27       13.31      4.88 o 
   7   8   6        8.52       11.59      7.15 o 
   8   8   6       53.96       62.37     10.60 o 
   9   8   6        6.80        9.54      5.74 o 
  -8   9   6       43.78       34.98      6.32 o 
  -7   9   6        0.78        2.74      5.31 o 
  -6   9   6        2.63        2.34      5.23 o 
  -5   9   6       31.96       34.58      6.00 o 
  -4   9   6       15.67       12.83      5.02 o 
  -3   9   6       13.79       13.77      5.33 o 
  -2   9   6       18.87       15.88      5.14 o 
  -1   9   6       68.76       64.06      6.95 o 
   0   9   6      123.78      125.94      8.62 o 
   1   9   6       16.88       13.69      5.19 o 
   2   9   6        4.84        2.47      6.41 o 
   3   9   6      117.47      126.22     12.08 o 
   4   9   6        2.66        1.81      4.52 o 
   5   9   6       25.00       34.26      6.09 o 
   6   9   6      346.70      367.83     18.61 o 
   7   9   6      213.59      248.58     14.42 o 
  -6  10   6       43.22       57.70      7.97 o 
  -5  10   6        0.18        5.71      5.72 o 
  -4  10   6        9.07        8.04      5.79 o 
  -3  10   6       14.66       13.89      6.00 o 
  -2  10   6        6.83       11.77      5.30 o 
  -1  10   6       66.82       92.91     10.85 o 
   0  10   6        4.59        6.26      4.52 o 
   1  10   6       12.52       16.29      6.00 o 
   2  10   6      178.27      201.60     11.49 o 
   3  10   6       17.09       27.36      6.52 o 
   4  10   6       41.79       38.22      5.78 o 
 -14   1   7       24.49       33.94      6.44 o 
 -13   1   7       49.41       45.76      7.14 o 
 -12   1   7       46.16       44.49      6.36 o 
 -11   1   7       82.29       93.60      7.66 o 
 -10   1   7     1182.29     1104.41     22.31 o 
  -9   1   7     1326.78     1328.75     20.15 o 
  -8   1   7      134.28      121.59      3.98 o 
  -7   1   7      189.57      169.80      4.28 o 
  -6   1   7     3586.69     3788.97     38.88 o 
  -5   1   7      303.64      326.96      4.50 o 
  -4   1   7      812.53      804.35      6.90 o 
  -3   1   7      891.23      929.45     10.99 o 
  -2   1   7     8733.76     9383.48    107.67 o 
  -1   1   7      208.04      216.29      3.51 o 
   0   1   7      130.06      113.72      2.78 o 
   1   1   7     1092.41     1209.45     11.48 o 
   2   1   7       23.07       29.19      2.92 o 
   3   1   7     1915.29     1853.75     26.33 o 
   4   1   7       90.54      110.76      4.00 o 
   5   1   7      417.01      381.68     10.59 o 
   6   1   7      134.66      139.54      5.64 o 
   7   1   7       20.83       20.13      4.07 o 
   8   1   7        5.09        2.88      3.72 o 
   9   1   7      654.87      562.15     15.34 o 
  10   1   7       27.62       24.71      5.19 o 
  11   1   7        9.25       12.48      5.02 o 
  12   1   7       30.74       22.31      6.19 o 
  13   1   7        9.54        5.20      5.92 o 
 -14   2   7        2.02        5.71      5.44 o 
 -13   2   7        0.79        1.04      4.97 o 
 -12   2   7      162.44      133.17      9.33 o 
 -11   2   7      152.81      122.76      8.80 o 
 -10   2   7      416.87      392.27     13.84 o 
  -9   2   7      555.00      558.72     11.66 o 
  -8   2   7      117.28      116.41      4.70 o 
  -7   2   7      295.57      257.16      5.89 o 
  -6   2   7       33.20       35.47      2.45 o 
  -5   2   7       93.40      109.19      3.86 o 
  -4   2   7        5.44        6.00      1.56 o 
  -3   2   7      352.36      386.60      5.29 o 
  -2   2   7       95.17      100.65      3.05 o 
  -1   2   7     1415.57     1479.44     18.33 o 
   0   2   7       36.88       36.59      2.54 o 
   1   2   7     2450.53     2608.19     18.47 o 
   2   2   7       24.84       39.31      2.71 o 
   3   2   7      180.67      169.97      5.55 o 
   4   2   7     1034.94     1024.44     22.63 o 
   5   2   7      754.81      733.99     13.97 o 
   6   2   7        0.05        0.30      2.27 o 
   7   2   7       13.63       13.81      3.03 o 
   8   2   7       36.02       34.85      5.22 o 
   9   2   7      187.65      181.33      9.39 o 
  10   2   7       14.67       10.34      4.42 o 
  11   2   7       16.41       14.00      5.31 o 
  12   2   7       69.78       70.86      8.01 o 
  13   2   7       63.02       73.08      8.36 o 
 -14   3   7      233.37      251.21     13.51 o 
 -13   3   7        5.26        4.69      5.66 o 
 -12   3   7       96.25      111.08      8.84 o 
 -11   3   7       14.45       19.87      4.52 o 
 -10   3   7        0.46        0.37      2.87 o 
  -9   3   7      246.08      236.13      7.94 o 
  -8   3   7      111.71      107.38      5.89 o 
  -7   3   7       43.29       46.53      4.05 o 
  -6   3   7       14.55       18.76      2.60 o 
  -5   3   7        1.39        4.92      2.02 o 
  -4   3   7     1129.57     1148.22     30.96 o 
  -3   3   7        0.28        0.88      1.54 o 
  -2   3   7      816.58      820.98      9.57 o 
  -1   3   7       11.73        4.90      1.84 o 
   0   3   7      160.61      149.10      4.93 o 
   1   3   7       32.59       28.95      2.88 o 
   2   3   7       81.80       62.93      3.65 o 
   3   3   7     1151.80     1118.68     13.96 o 
   4   3   7      309.42      294.64      7.42 o 
   5   3   7      295.02      291.32      9.96 o 
   6   3   7        4.13        4.47      2.92 o 
   7   3   7      493.80      468.43     13.42 o 
   8   3   7       58.62       54.41      6.01 o 
   9   3   7      144.20      129.16      8.28 o 
  10   3   7       12.41        9.84      4.35 o 
  11   3   7        3.73        2.36      4.93 o 
  12   3   7       96.84       95.94      8.62 o 
 -13   4   7       10.71       16.54      6.35 o 
 -12   4   7       56.63       64.51      8.02 o 
 -11   4   7       12.48       16.83      3.85 o 
 -10   4   7       64.70       58.00      5.14 o 
  -9   4   7       17.51       17.68      3.68 o 
  -8   4   7        0.16        0.88      3.32 o 
  -7   4   7      394.43      396.62      9.85 o 
  -6   4   7      209.16      196.99      7.05 o 
  -5   4   7       24.83       31.22      3.63 o 
  -4   4   7       17.12       13.29      2.74 o 
  -3   4   7      340.83      316.95     26.01 o 
  -2   4   7      131.15      139.86      4.78 o 
  -1   4   7      122.45      119.00      4.64 o 
   0   4   7      395.55      403.35      9.17 o 
   1   4   7      200.78      216.17      6.28 o 
   2   4   7        6.99        6.28      2.34 o 
   3   4   7        0.00        0.70      2.25 o 
   4   4   7        1.64        2.42      2.79 o 
   5   4   7     1092.44     1057.99     17.06 o 
   6   4   7      280.97      269.47     10.20 o 
   7   4   7      248.82      233.19      9.84 o 
   8   4   7        9.29       10.97      4.07 o 
   9   4   7       17.00       17.65      4.67 o 
  10   4   7       50.95       44.16      6.19 o 
  11   4   7      107.32      106.85      8.60 o 
  12   4   7       38.18       33.53      9.61 o 
 -13   5   7        4.34        7.13      6.27 o 
 -12   5   7       63.32       62.29      6.12 o 
 -11   5   7        1.84        3.21      4.07 o 
 -10   5   7        3.02        3.72      3.63 o 
  -9   5   7       45.60       40.96      4.87 o 
  -8   5   7       10.00        6.83      3.48 o 
  -7   5   7        0.99        1.77      3.25 o 
  -6   5   7       33.60       26.57      4.04 o 
  -5   5   7        1.35       -1.17      2.82 o 
  -4   5   7        4.20        1.86      3.74 o 
  -3   5   7       20.65       13.82      3.61 o 
  -2   5   7        9.83        8.38      3.72 o 
  -1   5   7        2.50        4.14      2.43 o 
   0   5   7      262.34      270.51     12.98 o 
   1   5   7      921.65      904.92     20.76 o 
   2   5   7       70.25       70.79      4.49 o 
   3   5   7     1308.18     1287.18     16.32 o 
   4   5   7      481.02      493.17     10.39 o 
   5   5   7      722.60      674.73     20.95 o 
   6   5   7      629.46      588.37     16.15 o 
   7   5   7       73.09       66.88      6.54 o 
   8   5   7        2.64        3.45      4.27 o 
   9   5   7        6.38        5.11      4.52 o 
  10   5   7       43.33       42.34      6.44 o 
  11   5   7       11.33       13.81      7.89 o 
 -12   6   7        0.47        1.58      4.50 o 
 -11   6   7       79.91       80.75      6.77 o 
 -10   6   7        5.73        6.36      4.16 o 
  -9   6   7       24.43       27.34      4.70 o 
  -8   6   7      164.38      159.58      7.68 o 
  -7   6   7      145.66      129.86      6.81 o 
  -6   6   7      278.64      255.17     10.89 o 
  -5   6   7        1.56        1.18      3.85 o 
  -4   6   7      298.76      281.04     10.89 o 
  -3   6   7       53.83       63.09      5.75 o 
  -2   6   7       31.57       33.41      4.91 o 
  -1   6   7        1.06        1.33      4.00 o 
   0   6   7      594.29      584.32     14.77 o 
   1   6   7        6.78        7.78      3.04 o 
   2   6   7       91.58       88.51      5.17 o 
   3   6   7      205.68      221.82      7.39 o 
   4   6   7        0.00       -0.14      2.97 o 
   5   6   7       62.20       60.29      6.17 o 
   6   6   7       31.74       24.44      5.92 o 
   7   6   7      130.51      142.67      8.89 o 
   8   6   7       67.20       70.44      7.05 o 
   9   6   7       41.28       54.24      7.06 o 
  10   6   7       21.06       19.97      7.89 o 
  11   6   7       31.17       28.84      9.86 o 
 -11   7   7        2.90        6.57      4.67 o 
 -10   7   7       27.07       26.95      5.24 o 
  -9   7   7        0.13       -0.70      4.95 o 
  -8   7   7        0.08       -2.91      4.60 o 
  -7   7   7       11.66       13.78      5.02 o 
  -6   7   7       91.47       92.92      7.50 o 
  -5   7   7       20.80       21.09      5.06 o 
  -4   7   7      109.14      101.89     10.97 o 
  -3   7   7        0.00        1.59      4.14 o 
  -2   7   7       26.32       21.18      5.05 o 
  -1   7   7      122.73      121.43      7.84 o 
   0   7   7      322.40      304.25     11.42 o 
   1   7   7       78.39       85.62      5.38 o 
   2   7   7      128.24      125.71      6.25 o 
   3   7   7       16.96       16.08      3.75 o 
   4   7   7        0.88        1.60      3.82 o 
   5   7   7        1.91       -0.85      3.61 o 
   6   7   7       14.05       12.89      4.52 o 
   7   7   7       33.48       34.02      6.01 o 
   8   7   7       31.49       27.70      5.66 o 
   9   7   7        0.34        3.94      7.15 o 
 -10   8   7        1.92        1.37      5.62 o 
  -9   8   7       46.52       47.41      9.37 o 
  -8   8   7       77.80       76.87      8.75 o 
  -7   8   7        9.83       11.59      5.58 o 
  -6   8   7      212.89      214.97     17.63 o 
  -5   8   7      190.79      179.73     18.00 o 
  -4   8   7      443.60      434.84     19.48 o 
  -3   8   7      263.99      267.78     11.85 o 
  -2   8   7       40.04       42.45      8.01 o 
  -1   8   7        0.00       -1.81      3.88 o 
   0   8   7        0.13       -0.55      4.01 o 
   1   8   7        0.24        1.12      4.32 o 
   2   8   7       61.71       76.86      5.67 o 
   3   8   7        0.00        1.27      4.07 o 
   4   8   7        7.53        4.44      6.16 o 
   5   8   7       86.88       92.64      7.84 o 
   6   8   7       44.81       39.38      6.00 o 
   7   8   7       28.16       32.09      6.27 o 
   8   8   7       19.14       18.98      8.63 o 
  -8   9   7        2.63        3.98      5.40 o 
  -7   9   7       36.28       45.61      6.97 o 
  -6   9   7       10.71       10.97      5.58 o 
  -5   9   7       12.36       12.28      5.31 o 
  -4   9   7      117.13      112.45      9.14 o 
  -3   9   7       16.12       22.87      5.92 o 
  -2   9   7        1.98        5.78      4.73 o 
  -1   9   7        0.56        0.45      5.14 o 
   0   9   7        4.15        4.40      5.09 o 
   1   9   7      100.10      108.16      8.54 o 
   2   9   7      186.45      188.59     15.04 o 
   3   9   7      113.45      123.26     12.82 o 
   4   9   7       61.65       70.28      8.14 o 
   5   9   7      168.95      206.34     11.24 o 
   6   9   7        3.31        4.06      5.40 o 
  -5  10   7       13.68       19.06      6.27 o 
  -4  10   7       35.53       50.74      7.57 o 
  -3  10   7        0.00        1.31      5.39 o 
  -2  10   7       42.01       44.05      7.02 o 
  -1  10   7        8.78        8.42      5.72 o 
   0  10   7       19.04       24.02      6.57 o 
   1  10   7       25.79       28.35      9.12 o 
   2  10   7        3.95        5.18      7.64 o 
   3  10   7      109.01      138.06     14.30 o 
 -14   0   8        0.07       -0.74      7.64 o 
 -13   0   8      126.29      119.07     13.56 o 
 -12   0   8       36.02       37.97      8.88 o 
 -11   0   8      139.90      132.14     12.33 o 
 -10   0   8        0.01       -5.92      6.16 o 
  -9   0   8      632.58      576.39     21.20 o 
  -8   0   8      468.84      460.64     11.93 o 
  -7   0   8      679.79      671.87     47.83 o 
  -6   0   8     1089.80     1091.54     12.58 o 
  -5   0   8      195.27      235.32      5.84 o 
  -4   0   8     1674.88     1688.08     21.29 o 
  -3   0   8      475.76      502.23      8.05 o 
  -2   0   8      119.80      100.71      3.83 o 
  -1   0   8      524.59      577.30      7.94 o 
   0   0   8       52.80       78.22      4.37 o 
   1   0   8      224.62      222.76      7.47 o 
   2   0   8     1481.56     1562.78     49.18 o 
   3   0   8     2604.53     2659.64     66.56 o 
   4   0   8       93.78       85.81      5.49 o 
   5   0   8      285.22      281.46      9.39 o 
   6   0   8      679.39      637.28     21.20 o 
   7   0   8      357.59      319.50     15.78 o 
   8   0   8       12.00       17.26      6.16 o 
   9   0   8      190.50      199.94     14.05 o 
  10   0   8      346.42      284.00     17.01 o 
  11   0   8       56.77       51.52      9.86 o 
  12   0   8      102.10      114.88     13.31 o 
  13   0   8       23.25       20.95      9.61 o 
 -14   1   8        0.06       -0.93      5.14 o 
 -13   1   8      102.75       95.95      8.89 o 
 -12   1   8       79.66       79.43      7.92 o 
 -11   1   8      119.82      106.66     10.23 o 
 -10   1   8       24.67       21.81      5.22 o 
  -9   1   8       38.66       38.45      4.38 o 
  -8   1   8       10.62       13.11      2.86 o 
  -7   1   8       55.65       60.07      3.18 o 
  -6   1   8        0.23        0.79      1.87 o 
  -5   1   8       59.02       57.55      2.35 o 
  -4   1   8       15.38       14.97      1.68 o 
  -3   1   8      322.94      306.33      4.47 o 
  -2   1   8      512.53      527.00      5.69 o 
  -1   1   8      715.12      738.61      8.24 o 
   0   1   8      452.63      439.97      5.23 o 
   1   1   8      613.10      639.44      8.83 o 
   2   1   8        6.78        6.40      1.97 o 
   3   1   8      153.81      155.16      4.86 o 
   4   1   8       22.10       24.47      2.63 o 
   5   1   8      156.53      153.89      5.92 o 
   6   1   8      259.54      271.53      7.90 o 
   7   1   8       74.31       64.87      6.10 o 
   8   1   8       79.31       71.37      6.35 o 
   9   1   8        2.80        7.45      4.27 o 
  10   1   8       10.43       14.25      5.31 o 
  11   1   8        1.59        2.85      4.62 o 
  12   1   8        0.81       -1.40      4.77 o 
 -14   2   8       25.05       23.11      6.42 o 
 -13   2   8       44.15       39.49      6.87 o 
 -12   2   8        5.05        4.31      5.09 o 
 -11   2   8        0.00       -2.82      4.79 o 
 -10   2   8       98.18       89.83      5.92 o 
  -9   2   8      174.47      175.86      7.25 o 
  -8   2   8      685.56      666.79     13.31 o 
  -7   2   8       17.66       21.80      2.46 o 
  -6   2   8      335.23      347.60      6.17 o 
  -5   2   8       10.96       11.06      2.01 o 
  -4   2   8      329.44      355.75      6.07 o 
  -3   2   8      115.10      112.33      3.28 o 
  -2   2   8     1221.62     1270.51     11.35 o 
  -1   2   8        4.50       13.19      2.00 o 
   0   2   8      144.56      119.02      3.99 o 
   1   2   8      248.79      230.77      6.23 o 
   2   2   8      193.11      201.57      5.39 o 
   3   2   8     1439.68     1409.68     38.98 o 
   4   2   8        0.11        0.87      2.51 o 
   5   2   8       25.85       24.31      3.36 o 
   6   2   8        0.12       -0.91      2.57 o 
   7   2   8        9.16        8.16      3.00 o 
   8   2   8       52.85       44.64      5.66 o 
   9   2   8      125.93      118.14      8.19 o 
  10   2   8       59.39       43.04      6.45 o 
  11   2   8       52.59       65.79      7.66 o 
  12   2   8       16.09       23.81      6.36 o 
 -14   3   8      185.17      187.32     12.01 o 
 -13   3   8       71.04       78.30      8.35 o 
 -12   3   8      403.28      435.16     15.77 o 
 -11   3   8      149.29      139.36      7.58 o 
 -10   3   8      861.60      880.04     16.23 o 
  -9   3   8        7.01        7.75      3.30 o 
  -8   3   8      328.01      335.87      9.50 o 
  -7   3   8       86.05       73.92      5.06 o 
  -6   3   8      438.21      455.26     12.24 o 
  -5   3   8      557.73      569.59     11.25 o 
  -4   3   8        6.29        6.05      2.21 o 
  -3   3   8     1033.00     1085.45     12.16 o 
  -2   3   8      331.66      320.56      7.52 o 
  -1   3   8      342.53      360.01      6.62 o 
   0   3   8       78.07       96.58      4.42 o 
   1   3   8       57.76       55.51      3.65 o 
   2   3   8       54.81       51.42      3.78 o 
   3   3   8       20.62       19.00      3.07 o 
   4   3   8      111.65      105.69      5.07 o 
   5   3   8       79.66       78.69      4.79 o 
   6   3   8       95.02       97.46      5.44 o 
   7   3   8      402.29      360.32     21.94 o 
   8   3   8      196.63      193.46      9.76 o 
   9   3   8       71.15       73.80      8.14 o 
  10   3   8      121.36      124.24      8.79 o 
  11   3   8        1.11        1.73      4.95 o 
  12   3   8        0.52        2.92      5.30 o 
 -13   4   8      223.50      252.10     13.93 o 
 -12   4   8       97.63      106.34      9.15 o 
 -11   4   8       23.71       18.97      4.63 o 
 -10   4   8      134.16      129.13      6.91 o 
  -9   4   8      863.59      824.72     17.57 o 
  -8   4   8       11.08       10.14      3.72 o 
  -7   4   8      239.10      219.58      7.85 o 
  -6   4   8      962.76      980.07     15.07 o 
  -5   4   8      392.97      390.21      9.43 o 
  -4   4   8      161.62      151.35      6.74 o 
  -3   4   8      594.93      585.13     13.59 o 
  -2   4   8     1014.86     1000.04     21.32 o 
  -1   4   8      371.90      346.33      7.73 o 
   0   4   8      295.14      298.67     10.49 o 
   1   4   8      214.10      210.99      6.52 o 
   2   4   8      116.09      111.63      5.25 o 
   3   4   8      354.68      359.23      8.76 o 
   4   4   8       13.05       10.79      3.07 o 
   5   4   8      887.55      857.94     13.85 o 
   6   4   8      228.82      205.56      9.58 o 
   7   4   8        8.76       12.02      4.42 o 
   8   4   8       93.37       95.46      7.77 o 
   9   4   8       23.08       22.43      5.31 o 
  10   4   8      129.04      109.21     12.57 o 
  11   4   8       17.10       15.22      5.57 o 
 -12   5   8       65.96       67.35      6.77 o 
 -11   5   8        2.68        2.88      4.19 o 
 -10   5   8       88.71       91.14      6.50 o 
  -9   5   8      114.26      103.90      6.48 o 
  -8   5   8        2.90        3.97      3.70 o 
  -7   5   8      176.44      165.65      7.29 o 
  -6   5   8      993.29      997.24     16.12 o 
  -5   5   8      471.91      447.16     13.07 o 
  -4   5   8       75.88       72.97      6.01 o 
  -3   5   8      121.47      114.44      6.97 o 
  -2   5   8       54.34       54.42      5.58 o 
  -1   5   8      612.44      657.02     15.17 o 
   0   5   8        0.51        3.54      2.78 o 
   1   5   8     1398.26     1427.75     21.81 o 
   2   5   8        1.75        2.85      2.97 o 
   3   5   8      531.23      508.26     10.83 o 
   4   5   8      166.64      178.51      6.95 o 
   5   5   8      325.85      327.54     11.59 o 
   6   5   8        0.11        1.40      3.72 o 
   7   5   8      437.89      394.04     13.60 o 
   8   5   8       88.75       75.64      7.15 o 
   9   5   8       14.60       13.56      6.90 o 
  10   5   8      169.08      171.89     10.62 o 
  11   5   8       10.96       11.90      5.55 o 
 -12   6   8        0.84        2.88      6.00 o 
 -11   6   8        0.98        0.70      4.28 o 
 -10   6   8       11.52       12.80      4.73 o 
  -9   6   8      127.36      127.20      7.43 o 
  -8   6   8       23.17       21.08      4.31 o 
  -7   6   8      174.55      157.46      9.74 o 
  -6   6   8      282.92      263.03     11.23 o 
  -5   6   8      330.11      308.64     11.77 o 
  -4   6   8      624.12      588.84     18.61 o 
  -3   6   8      189.92      182.17      9.15 o 
  -2   6   8      136.09      127.11      7.82 o 
  -1   6   8      543.92      544.62     16.02 o 
   0   6   8      491.43      446.26     13.25 o 
   1   6   8       93.52       87.79      5.21 o 
   2   6   8      616.54      639.16     12.41 o 
   3   6   8       54.18       56.79      4.84 o 
   4   6   8      661.42      663.25     16.46 o 
   5   6   8      108.99      116.20      7.84 o 
   6   6   8        0.00       -2.73      3.79 o 
   7   6   8      468.03      450.62     14.96 o 
   8   6   8        0.44       -0.17      4.70 o 
   9   6   8       29.21       33.39      6.44 o 
  10   6   8        5.02        6.75      5.72 o 
 -10   7   8       32.01       35.14      5.64 o 
  -9   7   8        1.06        1.67      4.80 o 
  -8   7   8        0.04        2.22      4.71 o 
  -7   7   8       48.86       38.84      6.36 o 
  -6   7   8      580.90      553.39     25.02 o 
  -5   7   8        1.09        2.49      4.67 o 
  -4   7   8      406.47      389.28     30.08 o 
  -3   7   8      148.76      149.20      9.06 o 
  -2   7   8       19.71       20.06      4.95 o 
  -1   7   8        0.64        2.44      4.25 o 
   0   7   8        2.60        1.83      4.32 o 
   1   7   8      139.18      143.03      8.54 o 
   2   7   8       93.03       90.25      5.67 o 
   3   7   8        0.08        0.49      3.42 o 
   4   7   8       35.69       41.26      5.75 o 
   5   7   8      209.16      217.37     10.54 o 
   6   7   8      359.68      362.41     13.60 o 
   7   7   8      341.63      364.03     14.28 o 
   8   7   8        2.36        5.51      5.49 o 
   9   7   8       32.88       26.80      6.81 o 
  -9   8   8        1.05        0.02      4.79 o 
  -8   8   8       13.04       16.14      6.01 o 
  -7   8   8        7.39        2.45      5.31 o 
  -6   8   8       90.66       78.59      7.92 o 
  -5   8   8        0.04        0.58      4.95 o 
  -4   8   8        9.69       19.98      5.82 o 
  -3   8   8       32.66       26.65      5.86 o 
  -2   8   8        1.99        2.11      4.17 o 
  -1   8   8        0.03       -0.79      4.60 o 
   0   8   8        0.25        1.38      4.32 o 
   1   8   8       37.44       51.59      6.36 o 
   2   8   8        4.45        1.78      5.05 o 
   3   8   8        1.81        1.12      4.27 o 
   4   8   8       40.25       40.68      8.88 o 
   5   8   8        2.07        3.21      4.79 o 
   6   8   8       64.62       67.60      7.58 o 
   7   8   8      184.55      192.38     11.33 o 
  -7   9   8        3.13        3.48      5.66 o 
  -6   9   8       24.27       15.82      5.65 o 
  -5   9   8      283.11      300.23     13.77 o 
  -4   9   8       12.60       10.32      5.14 o 
  -3   9   8       53.79       62.88      7.44 o 
  -2   9   8        0.00       -1.05      5.31 o 
  -1   9   8       54.46       50.29      6.97 o 
   0   9   8       30.48       30.38      6.42 o 
   1   9   8        0.02       -1.16      5.09 o 
   2   9   8       25.89       23.91      8.14 o 
   3   9   8       25.63       30.57      8.63 o 
   4   9   8        5.21       13.93      5.58 o 
   5   9   8       79.20       83.23      8.28 o 
  -3  10   8      127.71      144.59     10.80 o 
  -2  10   8      240.34      275.54     13.68 o 
  -1  10   8       53.93       62.74      8.10 o 
   0  10   8        0.84        2.27      5.33 o 
   1  10   8       64.37       67.30     11.59 o 
   2  10   8        1.02        3.45      7.64 o 
 -14   1   9      159.05      173.88     11.58 o 
 -13   1   9       49.60       73.43      8.28 o 
 -12   1   9        7.95        1.48      5.66 o 
 -11   1   9       39.55       34.75      6.07 o 
 -10   1   9       88.40      103.02      8.01 o 
  -9   1   9      742.99      694.00     13.25 o 
  -8   1   9       32.60       29.94      3.58 o 
  -7   1   9     1134.89     1143.44     13.29 o 
  -6   1   9      909.75      863.66     16.18 o 
  -5   1   9      439.11      401.67      7.66 o 
  -4   1   9        8.26       13.27      1.87 o 
  -3   1   9      852.02      852.99      7.77 o 
  -2   1   9       14.76       20.01      1.83 o 
  -1   1   9       23.15       20.71      2.03 o 
   0   1   9       74.28       73.26      3.47 o 
   1   1   9      395.57      391.60      7.36 o 
   2   1   9       24.98       26.80      2.63 o 
   3   1   9       20.30       20.04      3.08 o 
   4   1   9       35.41       37.34      3.22 o 
   5   1   9        1.21        0.99      2.88 o 
   6   1   9      756.23      689.08     15.64 o 
   7   1   9        4.59        2.11      3.47 o 
   8   1   9       64.30       62.27      6.54 o 
   9   1   9       52.22       45.23      6.07 o 
  10   1   9       23.60       28.62      5.72 o 
  11   1   9      161.76      181.92     11.07 o 
  12   1   9        3.96       12.01      6.29 o 
 -13   2   9       27.14       25.04      6.79 o 
 -12   2   9       17.46       16.75      5.90 o 
 -11   2   9      129.07      131.88      9.74 o 
 -10   2   9       82.79       75.33      5.92 o 
  -9   2   9      251.55      241.77      8.54 o 
  -8   2   9      114.54      105.70      4.87 o 
  -7   2   9      300.24      285.40      6.08 o 
  -6   2   9       90.48       86.43      3.70 o 
  -5   2   9       18.81       18.23      2.41 o 
  -4   2   9       10.91       11.72      2.25 o 
  -3   2   9      130.95      117.78      4.47 o 
  -2   2   9       33.04       32.45      2.07 o 
  -1   2   9      115.71      100.98      4.00 o 
   0   2   9      147.65      162.05      4.91 o 
   1   2   9       79.73       74.87      3.91 o 
   2   2   9      205.97      199.03      5.68 o 
   3   2   9       61.02       58.59      4.08 o 
   4   2   9      128.82      107.40      5.35 o 
   5   2   9       99.71       97.62      5.45 o 
   6   2   9      131.92      133.24      6.24 o 
   7   2   9      218.41      208.13      7.66 o 
   8   2   9       36.42       29.06      5.22 o 
   9   2   9       11.87       13.31      4.71 o 
  10   2   9      144.58      145.96      9.85 o 
  11   2   9        0.05       -3.99      4.67 o 
  12   2   9       73.85       87.96      8.98 o 
 -13   3   9      161.93      164.12     11.33 o 
 -12   3   9       91.01       97.59      9.06 o 
 -11   3   9      321.30      304.74     12.31 o 
 -10   3   9      464.02      447.10     16.29 o 
  -9   3   9      318.81      338.75      8.59 o 
  -8   3   9     1831.18     1797.69     40.60 o 
  -7   3   9      307.53      328.36      7.87 o 
  -6   3   9      270.44      260.95      6.67 o 
  -5   3   9      314.13      299.45     12.81 o 
  -4   3   9      800.63      816.24     11.64 o 
  -3   3   9       23.52       30.87      2.92 o 
  -2   3   9      197.81      189.10      6.80 o 
  -1   3   9       27.05       31.67      2.83 o 
   0   3   9        5.23        3.77      2.30 o 
   1   3   9       60.48       56.87      4.09 o 
   2   3   9      225.78      203.38      6.78 o 
   3   3   9       84.44       78.43      4.79 o 
   4   3   9      225.85      227.28      7.54 o 
   5   3   9      341.18      340.07      9.18 o 
   6   3   9      202.01      210.02      7.57 o 
   7   3   9       50.66       48.83      5.75 o 
   8   3   9        3.45        2.07      3.90 o 
   9   3   9      103.58       95.62      7.84 o 
  10   3   9       96.02      102.45      8.63 o 
  11   3   9       50.25       48.52      7.02 o 
 -13   4   9      148.02      149.44     11.06 o 
 -12   4   9        0.18       -2.59      5.75 o 
 -11   4   9       48.67       44.97      7.14 o 
 -10   4   9       73.81       79.11      5.46 o 
  -9   4   9       69.34       81.35      5.83 o 
  -8   4   9      788.94      736.10     14.21 o 
  -7   4   9        6.79        3.01      3.55 o 
  -6   4   9       48.27       45.02      4.50 o 
  -5   4   9       91.32       97.15      4.64 o 
  -4   4   9       47.01       37.66      4.15 o 
  -3   4   9      436.14      397.58     12.01 o 
  -2   4   9      117.76      121.56      7.05 o 
  -1   4   9      163.75      166.55      6.06 o 
   0   4   9      481.49      486.04      9.95 o 
   1   4   9        4.35        5.88      2.95 o 
   2   4   9       78.06       64.34      4.64 o 
   3   4   9     1262.46     1287.93     17.19 o 
   4   4   9      430.89      431.24     10.23 o 
   5   4   9       26.74       30.56      4.11 o 
   6   4   9       34.00       28.90      4.95 o 
   7   4   9        0.27        3.16      4.19 o 
   8   4   9       21.54       19.11      5.23 o 
   9   4   9        3.40        2.03      4.42 o 
  10   4   9       40.51       38.79      6.42 o 
  11   4   9       56.22       56.22     12.20 o 
 -12   5   9        1.05        1.07      4.89 o 
 -11   5   9        1.34        4.67      4.39 o 
 -10   5   9      110.60      115.64      7.21 o 
  -9   5   9      338.51      348.64     10.84 o 
  -8   5   9      358.95      339.68     10.41 o 
  -7   5   9        0.00        0.82      3.44 o 
  -6   5   9      175.29      182.52      7.48 o 
  -5   5   9      816.47      774.73     34.27 o 
  -4   5   9      138.34      149.96      8.54 o 
  -3   5   9      396.30      374.70     12.28 o 
  -2   5   9     1750.03     1714.10     34.27 o 
  -1   5   9      142.94      147.41      8.10 o 
   0   5   9        0.72        1.25      2.89 o 
   1   5   9     1719.18     1683.57     19.67 o 
   2   5   9       95.89       84.19      5.31 o 
   3   5   9       19.14       22.83      3.86 o 
   4   5   9       78.88       75.17      5.31 o 
   5   5   9      709.06      692.78     17.34 o 
   6   5   9      381.88      388.41     13.51 o 
   7   5   9       73.96       73.17      8.88 o 
   8   5   9      608.84      576.53     17.41 o 
   9   5   9      160.19      163.72     10.45 o 
  10   5   9        8.01        1.40      5.14 o 
 -11   6   9       23.93       32.53      5.73 o 
 -10   6   9       34.07       33.53      5.58 o 
  -9   6   9        7.51       10.04      4.61 o 
  -8   6   9      106.16       98.48      6.85 o 
  -7   6   9       82.58       72.60      7.06 o 
  -6   6   9       58.24       61.16      6.35 o 
  -5   6   9       93.62      103.25      7.84 o 
  -4   6   9       79.01       78.20      6.95 o 
  -3   6   9       74.99       76.49      7.12 o 
  -2   6   9      267.43      275.74     11.07 o 
  -1   6   9      120.59      124.37      7.93 o 
   0   6   9       11.92        6.61      4.44 o 
   1   6   9       14.05       11.39      3.60 o 
   2   6   9      215.22      221.90      9.71 o 
   3   6   9        1.81        0.19      3.20 o 
   4   6   9        1.63        6.56      4.44 o 
   5   6   9      553.48      562.54     16.30 o 
   6   6   9        7.04        0.91      4.17 o 
   7   6   9      440.68      432.53     15.34 o 
   8   6   9      297.41      326.28     13.82 o 
   9   6   9        9.64       15.05      6.09 o 
 -10   7   9       61.11       54.92      7.82 o 
  -9   7   9       52.32       51.02      7.39 o 
  -8   7   9       27.04       32.21      6.54 o 
  -7   7   9        1.39        0.56      4.95 o 
  -6   7   9       26.68       18.19      5.49 o 
  -5   7   9       24.31       28.74      5.68 o 
  -4   7   9       14.78       12.63      5.30 o 
  -3   7   9      438.66      403.62     14.12 o 
  -2   7   9      244.60      223.57     10.63 o 
  -1   7   9       92.80      102.82      7.66 o 
   0   7   9      220.27      210.41     11.46 o 
   1   7   9      635.33      580.03     16.21 o 
   2   7   9       58.51       49.22      6.19 o 
   3   7   9       52.13       50.09      5.11 o 
   4   7   9      202.72      193.81     10.20 o 
   5   7   9      605.98      602.82     17.61 o 
   6   7   9      170.62      187.79     10.80 o 
   7   7   9        1.82       -1.88      5.14 o 
   8   7   9      964.28      993.29     24.21 o 
  -8   8   9       56.95       53.69      7.30 o 
  -7   8   9      130.97      141.88     10.27 o 
  -6   8   9      328.18      324.76     21.20 o 
  -5   8   9      478.70      472.24     16.47 o 
  -4   8   9       76.25       80.24      7.93 o 
  -3   8   9       39.07       35.57      6.52 o 
  -2   8   9       22.77       25.83      5.75 o 
  -1   8   9        2.44        2.91      4.91 o 
   0   8   9       15.22       15.87      5.03 o 
   1   8   9        1.25        0.49      4.73 o 
   2   8   9        0.03        0.45      4.91 o 
   3   8   9      104.39      111.18     11.83 o 
   4   8   9       12.49       19.01      5.90 o 
   5   8   9        4.94       10.85      5.40 o 
   6   8   9       41.19       35.24      6.87 o 
  -6   9   9        2.33       -2.26      4.86 o 
  -5   9   9       67.06       53.16      8.14 o 
  -4   9   9       90.16       82.07      8.52 o 
  -3   9   9       36.92       31.49      6.67 o 
  -2   9   9       55.38       68.30      9.00 o 
  -1   9   9        8.17       14.23      6.00 o 
   0   9   9        4.35       -0.37      5.15 o 
   1   9   9       26.41       20.57      5.98 o 
   2   9   9       17.96       16.76      8.14 o 
   3   9   9       28.09       32.79      9.12 o 
   4   9   9       65.42       67.55     11.34 o 
 -13   0  10       33.65       36.24     10.85 o 
 -12   0  10       40.36       34.51      9.86 o 
 -11   0  10        0.02       -0.25      7.40 o 
 -10   0  10      680.45      614.60     23.67 o 
  -9   0  10      384.76      364.37     18.00 o 
  -8   0  10       48.77       46.35      7.64 o 
  -7   0  10      700.07      712.04     16.02 o 
  -6   0  10     1517.09     1481.42     21.52 o 
  -5   0  10     1472.24     1450.77     15.84 o 
  -4   0  10      472.38      490.91      9.01 o 
  -3   0  10       36.34       34.50      3.16 o 
  -2   0  10      632.22      598.83     12.64 o 
  -1   0  10       31.39       26.93      3.96 o 
   0   0  10      986.12      941.45     23.30 o 
   1   0  10     1564.55     1586.61     22.12 o 
   2   0  10       89.51       92.30      7.52 o 
   3   0  10      657.49      660.27     15.04 o 
   4   0  10      252.77      254.59      9.76 o 
   5   0  10       90.85      108.71      7.23 o 
   6   0  10      300.30      275.63     10.80 o 
   7   0  10       58.72       61.63      9.37 o 
   8   0  10      149.23      125.24     12.08 o 
   9   0  10       53.65       59.17     10.35 o 
  10   0  10       21.61       33.53      8.38 o 
  11   0  10       56.64       51.28      9.86 o 
 -13   1  10       65.25       66.45      8.28 o 
 -12   1  10        7.01        7.14      6.09 o 
 -11   1  10        1.94        3.59      5.30 o 
 -10   1  10        9.71       12.68      5.30 o 
  -9   1  10      168.83      161.09      7.30 o 
  -8   1  10      464.89      463.68     10.60 o 
  -7   1  10      194.94      182.42      5.97 o 
  -6   1  10      414.92      404.10      8.52 o 
  -5   1  10       32.97       32.25      2.78 o 
  -4   1  10      126.09      125.07      3.98 o 
  -3   1  10      256.91      247.36      4.57 o 
  -2   1  10      295.11      291.76      5.49 o 
  -1   1  10       10.64        8.99      2.36 o 
   0   1  10      414.61      392.62      7.61 o 
   1   1  10       87.74       81.26      4.08 o 
   2   1  10      239.23      237.50      6.40 o 
   3   1  10      344.03      336.93      7.70 o 
   4   1  10       12.05        9.30      3.22 o 
   5   1  10        9.35        8.37      3.25 o 
   6   1  10       62.72       58.13      4.98 o 
   7   1  10        4.53       10.62      3.59 o 
   8   1  10      160.67      156.49     14.42 o 
   9   1  10        5.25        7.37      4.84 o 
  10   1  10       50.42       53.53      7.64 o 
  11   1  10       35.34       39.61      7.12 o 
 -13   2  10       20.66       18.60      6.49 o 
 -12   2  10       86.95      100.95      9.23 o 
 -11   2  10       74.91       68.78     11.34 o 
 -10   2  10      564.00      554.42     13.12 o 
  -9   2  10      483.91      449.36     11.43 o 
  -8   2  10        0.02       -2.55      3.30 o 
  -7   2  10        1.42        1.93      2.41 o 
  -6   2  10      338.49      331.61      8.13 o 
  -5   2  10        5.85        8.06      2.57 o 
  -4   2  10      184.36      178.74      4.80 o 
  -3   2  10        1.07        0.64      2.30 o 
  -2   2  10      457.24      446.86      7.92 o 
  -1   2  10      157.78      145.46      5.19 o 
   0   2  10        1.05        2.44      2.17 o 
   1   2  10      235.16      226.59      6.21 o 
   2   2  10        0.31        1.88      2.37 o 
   3   2  10      265.45      269.79      7.11 o 
   4   2  10      114.72      116.19      5.82 o 
   5   2  10      114.48      117.06      6.17 o 
   6   2  10       22.15       19.18      3.59 o 
   7   2  10       43.30       39.47      4.64 o 
   8   2  10        0.47        0.49      5.18 o 
   9   2  10      307.56      308.90     18.49 o 
  10   2  10       17.78        9.97      5.57 o 
  11   2  10      166.99      177.04     11.16 o 
 -13   3  10      280.27      310.08     14.64 o 
 -12   3  10      103.12       90.70      9.24 o 
 -11   3  10       81.69       71.75      6.49 o 
 -10   3  10      154.43      171.77      8.06 o 
  -9   3  10      444.47      464.25     11.95 o 
  -8   3  10       23.52       21.93      3.63 o 
  -7   3  10      195.91      208.06      7.26 o 
  -6   3  10       61.25       61.01      3.74 o 
  -5   3  10      803.81      824.71     11.20 o 
  -4   3  10      266.78      273.59      8.04 o 
  -3   3  10      483.22      492.40     10.56 o 
  -2   3  10     1044.43     1084.51     15.51 o 
  -1   3  10        7.86        7.14      2.58 o 
   0   3  10       71.59       67.25      3.84 o 
   1   3  10     1067.65     1057.76     15.09 o 
   2   3  10      203.80      191.69      7.05 o 
   3   3  10      168.46      164.39      6.68 o 
   4   3  10      644.04      614.10     12.46 o 
   5   3  10       33.21       35.34      4.35 o 
   6   3  10      138.17      129.08      6.68 o 
   7   3  10        0.21       -0.08      3.90 o 
   8   3  10        8.98       11.69      4.67 o 
   9   3  10      203.21      216.32     11.42 o 
  10   3  10        0.00       -1.63      4.35 o 
  11   3  10       16.16       11.72      6.00 o 
 -12   4  10      124.17      144.13     10.62 o 
 -11   4  10      153.04      165.26      8.82 o 
 -10   4  10      334.47      315.71     13.50 o 
  -9   4  10       72.22       78.84      5.36 o 
  -8   4  10        0.22        1.41      3.30 o 
  -7   4  10       10.46       13.46      4.09 o 
  -6   4  10       71.53       78.48      5.47 o 
  -5   4  10       17.27       13.23      3.07 o 
  -4   4  10      402.91      387.63     13.85 o 
  -3   4  10       21.53       26.79      4.79 o 
  -2   4  10      111.05      106.79      7.05 o 
  -1   4  10      472.55      457.93     14.30 o 
   0   4  10        0.89        2.50      2.88 o 
   1   4  10      150.50      126.75      6.04 o 
   2   4  10       25.25       23.02      3.86 o 
   3   4  10      666.74      684.30     13.09 o 
   4   4  10      438.75      419.69     10.62 o 
   5   4  10      260.95      277.64      8.95 o 
   6   4  10       86.98       85.67      7.41 o 
   7   4  10       38.74       35.90      5.82 o 
   8   4  10        8.72       11.32      5.14 o 
   9   4  10        1.41        4.67      4.67 o 
  10   4  10        0.00        1.59      5.02 o 
 -11   5  10       13.39       18.26      5.45 o 
 -10   5  10      329.76      346.83     10.03 o 
  -9   5  10      245.27      239.71      9.53 o 
  -8   5  10       24.48       20.87      4.73 o 
  -7   5  10       83.90       80.27      6.00 o 
  -6   5  10       61.24       66.86      5.49 o 
  -5   5  10      857.28      817.13     25.89 o 
  -4   5  10       12.85       21.85      4.70 o 
  -3   5  10        2.26        0.88      4.17 o 
  -2   5  10      211.83      205.98      9.85 o 
  -1   5  10      304.25      307.17     11.59 o 
   0   5  10       60.64       52.37      9.49 o 
   1   5  10        2.36        4.24      3.23 o 
   2   5  10      603.96      611.22     12.59 o 
   3   5  10       29.66       31.06      4.44 o 
   4   5  10      312.71      317.51      9.71 o 
   5   5  10      120.89      107.85     13.93 o 
   6   5  10      287.97      283.76     12.20 o 
   7   5  10        0.04        1.96      4.79 o 
   8   5  10        1.30       -0.49      4.88 o 
   9   5  10       32.27       40.46      6.62 o 
 -10   6  10        0.47        2.76      4.80 o 
  -9   6  10       55.67       57.47      6.30 o 
  -8   6  10        0.80        2.98      4.35 o 
  -7   6  10       98.15      108.08      8.60 o 
  -6   6  10       34.77       26.80      5.74 o 
  -5   6  10       21.67       19.75      5.09 o 
  -4   6  10       11.88        4.67      4.67 o 
  -3   6  10        3.66        5.50      4.67 o 
  -2   6  10      199.03      175.14      9.33 o 
  -1   6  10      611.08      597.32     16.38 o 
   0   6  10       18.45       16.61      4.97 o 
   1   6  10      261.41      246.92     10.89 o 
   2   6  10     1132.74     1133.57     19.69 o 
   3   6  10       36.75       39.67      4.77 o 
   4   6  10       62.80       58.31      6.62 o 
   5   6  10        9.42        7.51      4.70 o 
   6   6  10      597.01      565.33     17.26 o 
   7   6  10        3.98        2.96      5.23 o 
   8   6  10       87.76       86.47      8.72 o 
  -9   7  10        3.75        6.08      5.51 o 
  -8   7  10      259.37      256.32     13.93 o 
  -7   7  10        0.91        4.27      5.40 o 
  -6   7  10       16.76       13.43      5.26 o 
  -5   7  10       38.07       42.31      6.44 o 
  -4   7  10      105.03      111.80      8.72 o 
  -3   7  10       40.47       34.54      6.25 o 
  -2   7  10       99.97       97.33      8.17 o 
  -1   7  10       60.88       54.76      6.60 o 
   0   7  10        3.38        4.38      4.17 o 
   1   7  10        6.81       18.69      5.57 o 
   2   7  10       64.73       70.51      7.32 o 
   3   7  10       27.41       31.18      4.93 o 
   4   7  10       17.25       16.99      5.22 o 
   5   7  10        4.92        5.11      5.05 o 
   6   7  10        0.04       -0.29      5.14 o 
   7   7  10       78.25       97.78      9.24 o 
  -7   8  10        0.14        0.41      5.49 o 
  -6   8  10       10.02       10.68      5.66 o 
  -5   8  10        1.50        1.42      4.97 o 
  -4   8  10       55.78       64.71      8.01 o 
  -3   8  10       12.83       13.71      6.01 o 
  -2   8  10        5.43       12.98      5.57 o 
  -1   8  10       89.30       83.28      8.63 o 
   0   8  10        9.47        7.32      5.09 o 
   1   8  10       98.65       87.62      8.51 o 
   2   8  10        2.16        7.70      5.20 o 
   3   8  10       43.73       38.95      8.88 o 
   4   8  10       49.68       63.11     10.35 o 
   5   8  10       36.39       35.49      6.79 o 
  -4   9  10      456.35      482.72     17.69 o 
  -3   9  10      429.16      461.79     22.31 o 
  -2   9  10        0.24       -0.36      5.39 o 
  -1   9  10      279.49      296.77     13.77 o 
   0   9  10       32.24       38.32      7.05 o 
   1   9  10       36.48       34.83      6.69 o 
   2   9  10        8.93        9.86      7.89 o 
 -13   1  11        3.45        6.62      6.52 o 
 -12   1  11       59.24       66.33     10.35 o 
 -11   1  11      306.67      315.19     13.50 o 
 -10   1  11      146.54      140.06      9.98 o 
  -9   1  11      205.63      204.74      8.25 o 
  -8   1  11      105.43      102.35      5.33 o 
  -7   1  11       19.67       21.15      4.13 o 
  -6   1  11      285.69      271.25      7.14 o 
  -5   1  11       10.84        8.96      2.62 o 
  -4   1  11        7.51        8.59      2.85 o 
  -3   1  11      222.99      208.04      5.79 o 
  -2   1  11        0.10        1.17      2.32 o 
  -1   1  11      371.26      325.93      7.31 o 
   0   1  11      777.51      769.87     11.24 o 
   1   1  11      771.60      730.85     11.23 o 
   2   1  11      978.75      948.10     13.00 o 
   3   1  11      193.88      203.96      6.49 o 
   4   1  11      548.43      518.51     10.20 o 
   5   1  11     1840.51     1798.26     70.75 o 
   6   1  11      101.41      112.81      6.54 o 
   7   1  11       85.88       85.20      5.93 o 
   8   1  11     1309.18     1273.41     25.71 o 
   9   1  11      182.20      173.09     10.46 o 
  10   1  11      118.64      144.19     10.36 o 
 -12   2  11      260.95      277.61     16.64 o 
 -11   2  11        9.70       12.32      5.66 o 
 -10   2  11       40.27       39.63      5.55 o 
  -9   2  11       50.31       52.39      5.45 o 
  -8   2  11      274.98      261.04      8.92 o 
  -7   2  11      399.93      403.98      8.84 o 
  -6   2  11      510.44      500.74      8.30 o 
  -5   2  11      105.50       96.51      6.16 o 
  -4   2  11      410.69      406.68      8.26 o 
  -3   2  11       37.47       30.73      3.82 o 
  -2   2  11      686.38      666.82     10.23 o 
  -1   2  11       92.83       92.19      5.35 o 
   0   2  11       63.80       61.38      4.03 o 
   1   2  11      171.73      176.98      5.94 o 
   2   2  11     1362.17     1365.18     15.82 o 
   3   2  11      292.68      282.42      7.61 o 
   4   2  11      191.58      176.57      7.31 o 
   5   2  11      688.26      724.41     15.37 o 
   6   2  11       35.95       39.59      4.67 o 
   7   2  11        0.17       -2.48      3.58 o 
   8   2  11        1.62       -0.47      4.62 o 
   9   2  11       24.41       22.03      6.01 o 
  10   2  11        6.75       13.36      5.51 o 
 -12   3  11       94.30       90.89      9.23 o 
 -11   3  11       17.57       25.27      5.59 o 
 -10   3  11        3.37        5.52      4.64 o 
  -9   3  11      169.44      170.85      8.01 o 
  -8   3  11       16.63       23.42      4.46 o 
  -7   3  11       22.79       21.38      3.59 o 
  -6   3  11      420.72      424.05      7.99 o 
  -5   3  11      175.01      168.42      6.02 o 
  -4   3  11      148.43      147.51      5.61 o 
  -3   3  11      114.59      109.02      5.73 o 
  -2   3  11      449.10      428.74     10.38 o 
  -1   3  11        4.87        4.09      3.15 o 
   0   3  11      127.94      132.28      5.33 o 
   1   3  11     1132.92     1105.70     25.16 o 
   2   3  11      632.43      596.96     15.43 o 
   3   3  11      289.75      287.20      8.86 o 
   4   3  11      180.15      167.72      7.35 o 
   5   3  11       29.39       28.15      4.17 o 
   6   3  11      114.28      108.59      6.45 o 
   7   3  11       13.40       14.80      7.03 o 
   8   3  11       13.12       12.08      4.95 o 
   9   3  11       39.09       32.09      6.28 o 
  10   3  11        0.00        0.89      5.22 o 
 -11   4  11      118.98      135.47      8.39 o 
 -10   4  11       19.29       25.62      5.35 o 
  -9   4  11      240.81      218.68     12.03 o 
  -8   4  11      501.48      499.47     10.80 o 
  -7   4  11       59.97       62.52      5.91 o 
  -6   4  11      430.78      432.70     11.21 o 
  -5   4  11      158.03      147.71      5.90 o 
  -4   4  11        8.58        8.46      3.46 o 
  -3   4  11      193.02      198.07      9.26 o 
  -2   4  11      151.52      156.42      8.62 o 
  -1   4  11       89.05       88.15      6.88 o 
   0   4  11       65.35       54.82      6.27 o 
   1   4  11       80.38       84.41      5.30 o 
   2   4  11        3.70        2.67      3.31 o 
   3   4  11       49.78       47.26      4.83 o 
   4   4  11      608.72      609.90     13.23 o 
   5   4  11       63.15       63.06      5.39 o 
   6   4  11        2.64        2.15      4.20 o 
   7   4  11       20.68       24.26      5.75 o 
   8   4  11       84.83       94.58      8.19 o 
   9   4  11      143.67      149.10     10.97 o 
 -11   5  11      138.63      138.30      8.67 o 
 -10   5  11      158.55      160.42      8.58 o 
  -9   5  11       34.84       51.81      5.23 o 
  -8   5  11      160.36      157.08      8.03 o 
  -7   5  11       68.04       61.50      5.73 o 
  -6   5  11        2.49        3.50      4.80 o 
  -5   5  11        6.54        3.74      4.60 o 
  -4   5  11      506.98      489.92     14.99 o 
  -3   5  11       99.08       83.04      7.30 o 
  -2   5  11        0.00       -2.74      4.25 o 
  -1   5  11       32.67       30.10      5.14 o 
   0   5  11       80.05       76.15      6.97 o 
   1   5  11      626.86      637.83     16.73 o 
   2   5  11        2.04        3.80      3.55 o 
   3   5  11        9.45       12.17      3.88 o 
   4   5  11        1.89        1.87      3.65 o 
   5   5  11      148.45      150.25      9.41 o 
   6   5  11       12.97        8.54      4.73 o 
   7   5  11        6.51        6.28      5.22 o 
   8   5  11       30.31       31.09      6.10 o 
 -10   6  11       33.99       51.70      6.49 o 
  -9   6  11       63.24       54.03      6.42 o 
  -8   6  11       31.02       41.59      6.97 o 
  -7   6  11       62.94       60.96      7.47 o 
  -6   6  11       90.29       77.41     11.34 o 
  -5   6  11        8.97        9.26      4.84 o 
  -4   6  11        9.83        8.76      4.52 o 
  -3   6  11        2.24        0.09      4.44 o 
  -2   6  11      105.79       92.23      7.67 o 
  -1   6  11        3.06        1.42      4.26 o 
   0   6  11       63.68       67.88      6.97 o 
   1   6  11       98.48       89.19      7.74 o 
   2   6  11      114.51      120.96      8.72 o 
   3   6  11      100.35      107.83      6.73 o 
   4   6  11        6.69       11.36      4.77 o 
   5   6  11        1.53       -3.33      4.71 o 
   6   6  11       38.71       32.08      6.44 o 
   7   6  11        3.12        1.11      5.40 o 
  -8   7  11       26.98       33.65      7.16 o 
  -7   7  11        5.87       10.38      5.92 o 
  -6   7  11       25.29       24.90      6.14 o 
  -5   7  11        0.01        2.09      4.87 o 
  -4   7  11       71.12       84.03      8.07 o 
  -3   7  11        4.33        6.84      5.40 o 
  -2   7  11        4.20        5.85      4.68 o 
  -1   7  11        4.94        6.13      5.12 o 
   0   7  11       11.71       14.85      5.26 o 
   1   7  11      511.04      526.29     16.72 o 
   2   7  11       89.07       83.36     11.71 o 
   3   7  11        2.78        3.94      7.15 o 
   4   7  11        5.16        5.93      4.97 o 
   5   7  11        6.89       10.10      5.66 o 
   6   7  11        8.16        5.65      5.26 o 
  -6   8  11       15.86       12.07      6.25 o 
  -5   8  11        6.10        3.94      5.58 o 
  -4   8  11       13.88       16.29      5.86 o 
  -3   8  11       21.72       14.77      6.09 o 
  -2   8  11       16.97        9.28      5.44 o 
  -1   8  11      197.68      204.02     11.50 o 
   0   8  11      113.59      111.07      9.09 o 
   1   8  11        1.72        2.26      4.85 o 
   2   8  11      220.01      225.82     17.26 o 
   3   8  11      133.00      141.01     14.55 o 
   4   8  11       19.02       18.24      8.63 o 
 -12   0  12       55.52       80.12     12.82 o 
 -11   0  12      329.16      330.35     19.48 o 
 -10   0  12      175.53      193.03     15.28 o 
  -9   0  12       65.76       63.36     10.11 o 
  -8   0  12      319.05      326.40     11.94 o 
  -7   0  12      359.77      355.08     12.57 o 
  -6   0  12     2161.86     2184.25     41.66 o 
  -5   0  12      623.38      615.83     21.94 o 
  -4   0  12       88.09       91.96      9.61 o 
  -3   0  12       57.70       67.83      5.72 o 
  -2   0  12      102.91      108.58      6.91 o 
  -1   0  12      514.32      483.00     13.09 o 
   0   0  12        6.23        3.97      3.65 o 
   1   0  12       49.85       53.54      5.58 o 
   2   0  12       74.03       63.75      8.38 o 
   3   0  12      113.60      119.07     11.34 o 
   4   0  12        0.92       -0.48      4.27 o 
   5   0  12      163.80      193.89     10.02 o 
   6   0  12      539.12      567.86     16.56 o 
   7   0  12        0.17        0.74      5.92 o 
   8   0  12      106.35      124.25     13.56 o 
   9   0  12      271.20      301.51     19.72 o 
  10   0  12       45.26       39.94     10.60 o 
 -12   1  12       21.99       24.77      6.84 o 
 -11   1  12       23.47       25.35      6.67 o 
 -10   1  12       41.85       45.71      7.14 o 
  -9   1  12        0.33       -1.15      4.12 o 
  -8   1  12       10.46        7.70      3.60 o 
  -7   1  12      104.33      103.82      5.48 o 
  -6   1  12      713.26      702.83     13.30 o 
  -5   1  12       54.22       54.24      6.66 o 
  -4   1  12      225.46      230.27      7.76 o 
  -3   1  12     1130.70     1132.49     27.15 o 
  -2   1  12      162.07      139.65      5.25 o 
  -1   1  12       37.92       31.28      3.29 o 
   0   1  12       23.00       21.00      3.14 o 
   1   1  12      235.07      226.91      8.10 o 
   2   1  12      127.00      122.44      5.42 o 
   3   1  12      194.84      195.12      6.77 o 
   4   1  12       63.08       63.10      4.55 o 
   5   1  12      224.21      221.57      8.54 o 
   6   1  12      312.48      303.07     12.37 o 
   7   1  12        0.11        0.89      3.72 o 
   8   1  12       52.81       51.76      7.05 o 
   9   1  12       87.06       88.76      8.54 o 
  10   1  12       53.55       51.93      7.65 o 
 -12   2  12        8.66       19.61      6.69 o 
 -11   2  12        3.00        1.32      5.68 o 
 -10   2  12        0.09       -2.26      4.46 o 
  -9   2  12       16.97       13.07      4.69 o 
  -8   2  12      126.45      110.12      6.83 o 
  -7   2  12        0.32        4.26      4.00 o 
  -6   2  12       66.37       74.87      5.64 o 
  -5   2  12      582.01      591.48     12.29 o 
  -4   2  12       10.45       14.50      3.86 o 
  -3   2  12        0.06        1.55      3.33 o 
  -2   2  12      400.86      428.09     11.30 o 
  -1   2  12     1049.74      983.19     13.29 o 
   0   2  12       16.89       17.39      3.06 o 
   1   2  12      187.09      176.79      6.29 o 
   2   2  12      150.06      154.53      6.06 o 
   3   2  12        1.06        0.54      2.70 o 
   4   2  12        5.33        9.50      3.70 o 
   5   2  12       62.74       62.05      5.49 o 
   6   2  12     1116.98     1145.95     19.06 o 
   7   2  12       28.84       41.08      5.31 o 
   8   2  12       16.69       16.79      5.49 o 
   9   2  12       21.60       23.00      5.97 o 
 -11   3  12       22.61       29.47      5.83 o 
 -10   3  12       29.85       34.33      5.69 o 
  -9   3  12       29.92       38.65      6.79 o 
  -8   3  12       82.73       84.14      6.40 o 
  -7   3  12       10.12       16.38      5.49 o 
  -6   3  12       68.37       66.48      4.59 o 
  -5   3  12      619.61      630.20     11.08 o 
  -4   3  12        0.62        1.56      3.49 o 
  -3   3  12     1211.86     1165.77     17.63 o 
  -2   3  12      472.78      472.15     11.48 o 
  -1   3  12      251.17      235.74      8.44 o 
   0   3  12      173.91      163.44      6.08 o 
   1   3  12      126.50      118.51      5.43 o 
   2   3  12       76.95       67.37      5.36 o 
   3   3  12     1015.42      995.47     20.16 o 
   4   3  12      606.88      639.07     13.85 o 
   5   3  12       99.11      104.70      6.59 o 
   6   3  12      460.89      453.12     15.17 o 
   7   3  12        0.59        1.32      4.42 o 
   8   3  12      213.05      250.08     12.72 o 
   9   3  12      177.46      172.04     11.15 o 
 -11   4  12        0.64        4.85      5.31 o 
 -10   4  12       39.29       55.08      6.55 o 
  -9   4  12      197.61      223.04      9.57 o 
  -8   4  12      104.23      100.98      8.54 o 
  -7   4  12        0.20        1.70      3.95 o 
  -6   4  12      290.17      275.94      9.50 o 
  -5   4  12      226.26      252.83      8.82 o 
  -4   4  12       12.77        8.25      3.82 o 
  -3   4  12       27.88       25.65      4.27 o 
  -2   4  12       63.68       60.80      6.54 o 
  -1   4  12      579.24      557.92     15.77 o 
   0   4  12      166.28      145.49      8.63 o 
   1   4  12      268.98      277.49      9.04 o 
   2   4  12      104.17      103.01      6.24 o 
   3   4  12       49.38       39.22      4.72 o 
   4   4  12        0.17       -0.90      3.52 o 
   5   4  12        0.43        3.04      3.63 o 
   6   4  12       16.01       12.14      5.02 o 
   7   4  12        2.25        1.02      4.60 o 
   8   4  12       24.30       27.08      6.25 o 
 -10   5  12        1.55        0.41      5.34 o 
  -9   5  12        0.62        4.56      6.09 o 
  -8   5  12      266.08      264.41     10.31 o 
  -7   5  12       22.70       24.91      4.95 o 
  -6   5  12       93.81      102.35      8.10 o 
  -5   5  12       38.88       43.01      6.35 o 
  -4   5  12        2.50        3.92      4.77 o 
  -3   5  12      239.90      237.97     11.15 o 
  -2   5  12       66.76       63.95      6.74 o 
  -1   5  12        0.05        3.79      4.70 o 
   0   5  12        1.98        2.79      4.70 o 
   1   5  12       23.17       27.48      5.57 o 
   2   5  12       61.51       53.27      6.49 o 
   3   5  12        0.38       -0.93      3.66 o 
   4   5  12       45.91       51.39      5.38 o 
   5   5  12        2.09        1.73      4.71 o 
   6   5  12       11.69       15.89      5.66 o 
   7   5  12        3.46        7.01      5.49 o 
  -9   6  12        2.25        6.04      5.19 o 
  -8   6  12       98.39      102.89      8.98 o 
  -7   6  12        8.50       10.79      5.49 o 
  -6   6  12      146.40      165.18     10.45 o 
  -5   6  12        0.01        2.47      4.73 o 
  -4   6  12      103.12      104.04      8.71 o 
  -3   6  12        0.91       -0.45      4.80 o 
  -2   6  12        0.38        0.85      4.50 o 
  -1   6  12       24.75       21.86      5.79 o 
   0   6  12        1.30        4.65      7.52 o 
   1   6  12      293.65      287.11     12.55 o 
   2   6  12       97.95       99.83      8.42 o 
   3   6  12        0.21        2.76      5.19 o 
   4   6  12      136.64      147.69      9.84 o 
   5   6  12        0.00       -0.82      4.62 o 
   6   6  12       33.28       28.38      6.62 o 
  -7   7  12       89.08       97.27      9.47 o 
  -6   7  12       44.64       50.47      7.65 o 
  -5   7  12      226.29      233.77     12.36 o 
  -4   7  12        7.10        0.86      4.95 o 
  -3   7  12      169.78      168.04     10.63 o 
  -2   7  12        9.93       12.03      5.39 o 
  -1   7  12       12.68       25.03      6.32 o 
   0   7  12       10.14        9.68      5.57 o 
   1   7  12       35.70       23.63      5.92 o 
   2   7  12        0.25        3.55      5.44 o 
   3   7  12        0.70       -1.73      6.66 o 
   4   7  12       29.25       32.05      9.37 o 
   5   7  12        0.21        1.48      5.42 o 
  -4   8  12        0.02        4.44      5.66 o 
  -3   8  12        0.06       -3.79      5.37 o 
  -2   8  12       15.51       27.22      6.49 o 
  -1   8  12       53.93       72.83      8.27 o 
   0   8  12       12.95       14.67      6.10 o 
   1   8  12       24.61       30.46      6.87 o 
   2   8  12        6.99       12.33      8.14 o 
 -11   1  13      118.28      135.69     10.28 o 
 -10   1  13        2.11        3.42      6.01 o 
  -9   1  13       20.83       24.74      6.54 o 
  -8   1  13        1.03        8.71     11.09 o 
  -7   1  13       21.64       25.23      5.66 o 
  -6   1  13        0.08        2.47      4.70 o 
  -5   1  13     1865.16     1789.33     27.89 o 
  -4   1  13      104.56       97.01      5.91 o 
  -3   1  13        1.89       -0.49      3.29 o 
  -2   1  13      990.09      894.00     12.95 o 
  -1   1  13      355.16      313.28      8.08 o 
   0   1  13       79.12       82.00      4.78 o 
   1   1  13        0.54       -1.41      2.78 o 
   2   1  13      199.57      190.41      7.92 o 
   3   1  13      109.22      101.53      5.48 o 
   4   1  13      173.42      157.94      6.68 o 
   5   1  13       37.26       30.30      4.87 o 
   6   1  13       78.38       70.09      6.21 o 
   7   1  13      129.03      136.51      8.01 o 
   8   1  13        1.15        1.51      5.37 o 
   9   1  13       17.74       26.63      9.37 o 
 -11   2  13       21.73       24.41      7.47 o 
 -10   2  13      113.38      127.12      9.85 o 
  -9   2  13       35.37       33.73      6.79 o 
  -8   2  13       67.64       78.26      7.84 o 
  -7   2  13       12.33        9.73      5.22 o 
  -6   2  13        5.18        5.08      4.87 o 
  -5   2  13       28.54       20.67      4.08 o 
  -4   2  13      301.38      288.37      9.28 o 
  -3   2  13        0.55        1.64      3.32 o 
  -2   2  13       20.34       10.75      3.78 o 
  -1   2  13      382.57      339.47     10.15 o 
   0   2  13       38.24       39.68      3.87 o 
   1   2  13      337.95      311.44      8.37 o 
   2   2  13      233.64      225.90      7.36 o 
   3   2  13        9.12       10.86      3.38 o 
   4   2  13      471.47      490.28     12.67 o 
   5   2  13      354.52      347.50     11.05 o 
   6   2  13        8.80       11.01      4.17 o 
   7   2  13      203.70      200.80     13.56 o 
   8   2  13       11.61       11.12      5.74 o 
 -10   3  13       16.10       24.19      6.87 o 
  -9   3  13      117.42      133.14      9.76 o 
  -8   3  13        0.44        1.09      5.20 o 
  -7   3  13       86.07       82.09     11.34 o 
  -6   3  13       16.45       11.57      4.27 o 
  -5   3  13        2.20        5.89      3.60 o 
  -4   3  13      115.44      117.01      6.66 o 
  -3   3  13      478.02      457.71     18.73 o 
  -2   3  13       26.32       34.75      4.73 o 
  -1   3  13      254.17      223.64      8.54 o 
   0   3  13        1.46       -1.93      3.55 o 
   1   3  13       25.64       22.88      3.68 o 
   2   3  13       63.50       60.96      5.31 o 
   3   3  13      176.25      175.89      7.91 o 
   4   3  13      171.47      172.51      8.11 o 
   5   3  13        2.57        2.17      3.70 o 
   6   3  13      266.30      267.13     10.20 o 
   7   3  13        0.07        2.72      5.14 o 
   8   3  13       22.57       29.57      6.79 o 
 -10   4  13       32.42       39.69      7.93 o 
  -9   4  13        7.52        8.58      6.32 o 
  -8   4  13       42.35       39.85      6.87 o 
  -7   4  13        4.16        4.94      4.51 o 
  -6   4  13       36.07       42.25      6.09 o 
  -5   4  13       89.38       83.02      6.14 o 
  -4   4  13      113.40      118.58      8.08 o 
  -3   4  13      234.81      209.88      8.66 o 
  -2   4  13       15.96       25.81      5.39 o 
  -1   4  13       56.86       54.60      6.35 o 
   0   4  13       22.93       23.91      5.37 o 
   1   4  13      193.14      187.99     10.36 o 
   2   4  13       44.80       50.31      5.50 o 
   3   4  13       14.79       13.39      4.15 o 
   4   4  13       40.04       47.11      5.45 o 
   5   4  13       34.14       33.34      5.26 o 
   6   4  13        4.47        8.99      5.02 o 
   7   4  13       13.95       14.56      5.65 o 
  -9   5  13        3.57        6.16      6.62 o 
  -8   5  13        1.40        0.52      4.79 o 
  -7   5  13       40.46       41.21      7.06 o 
  -6   5  13       33.95       29.50      6.10 o 
  -5   5  13      128.33      138.66      9.49 o 
  -4   5  13        3.21        2.19      4.95 o 
  -3   5  13        0.17        1.37      4.84 o 
  -2   5  13       33.43       40.87      6.62 o 
  -1   5  13       58.52       59.59      7.03 o 
   0   5  13      101.43      117.03      8.79 o 
   1   5  13        2.12       -0.49      6.66 o 
   2   5  13      120.84      114.56     15.28 o 
   3   5  13       16.00       19.67      4.56 o 
   4   5  13       14.74       17.24      4.67 o 
   5   5  13        3.69        3.94      5.23 o 
   6   5  13       28.97       36.20      6.87 o 
  -7   6  13        1.26       -0.99      5.14 o 
  -6   6  13       20.24       18.62      6.25 o 
  -5   6  13        5.69        7.23      5.47 o 
  -4   6  13       30.06       23.90      6.17 o 
  -3   6  13       38.75       34.43      6.67 o 
  -2   6  13      146.16      170.79     10.54 o 
  -1   6  13        0.17        0.57      4.80 o 
   0   6  13       37.36       50.23      7.39 o 
   1   6  13      103.45       99.88      8.71 o 
   2   6  13        0.25       -0.94      5.33 o 
   3   6  13        3.08        1.56      5.39 o 
   4   6  13      204.93      214.48     17.01 o 
   5   6  13       35.79       48.63      7.50 o 
  -5   7  13       15.68       17.22      6.10 o 
  -4   7  13        4.79        6.92      5.37 o 
  -3   7  13       13.36       17.40      6.32 o 
  -2   7  13       10.50        8.64      5.97 o 
  -1   7  13       83.15       90.10      8.80 o 
   0   7  13        1.00        1.11      5.09 o 
   1   7  13        0.17       -3.20      5.39 o 
   2   7  13       28.08       29.02      6.56 o 
   3   7  13        3.27        2.47      7.40 o 
  -7   0  14      175.67      166.41     14.30 o 
  -6   0  14        2.14        1.73      7.15 o 
  -5   0  14        6.93        9.86      7.40 o 
  -4   0  14       95.30       85.55     10.85 o 
  -3   0  14       95.93       81.60     10.60 o 
  -2   0  14        3.36        5.21      4.26 o 
  -1   0  14      666.30      632.52     16.39 o 
   0   0  14      119.81      134.21      8.44 o 
   1   0  14       31.88       31.41      5.40 o 
   2   0  14       12.93        9.67      4.68 o 
   3   0  14      103.38       99.64      8.10 o 
   4   0  14        1.07        1.65      5.05 o 
   5   0  14        9.79        6.29      4.86 o 
   6   0  14      313.07      390.50     21.45 o 
   7   0  14      796.60      796.04     31.06 o 
  -9   1  14       10.44       12.82      8.88 o 
  -8   1  14        9.90       12.33      8.38 o 
  -7   1  14       19.89       25.99      6.09 o 
  -6   1  14       44.38       45.34      6.70 o 
  -5   1  14       32.40       34.65      6.17 o 
  -4   1  14        0.14        0.25      4.79 o 
  -3   1  14       42.39       48.40      5.01 o 
  -2   1  14        4.32        2.41      3.66 o 
  -1   1  14       18.58       19.28      3.55 o 
   0   1  14       72.40       67.29      4.67 o 
   1   1  14       25.64       26.44      3.61 o 
   2   1  14       10.30        5.51      3.24 o 
   3   1  14        4.39        3.66      3.61 o 
   4   1  14        8.60       11.80      3.66 o 
   5   1  14      190.04      192.10      9.01 o 
   6   1  14       13.99       17.24      4.82 o 
   7   1  14       74.96       84.00      7.01 o 
 -10   2  14       19.44       30.08     10.60 o 
  -9   2  14      417.59      456.08     22.93 o 
  -8   2  14        3.45        1.23      6.90 o 
  -7   2  14       40.00       47.33      7.15 o 
  -6   2  14      115.74      110.90      8.62 o 
  -5   2  14      171.73      165.49      9.76 o 
  -4   2  14      164.86      186.90      9.01 o 
  -3   2  14      278.46      301.87     10.00 o 
  -2   2  14       31.64       38.08      4.88 o 
  -1   2  14      274.15      259.68      9.42 o 
   0   2  14        0.07        2.00      3.11 o 
   1   2  14       58.38       63.76      5.50 o 
   2   2  14        0.10        0.53      3.28 o 
   3   2  14       33.29       37.50      4.40 o 
   4   2  14        7.10        3.99      4.00 o 
   5   2  14       36.16       44.42      5.78 o 
   6   2  14       20.20       26.99      5.18 o 
   7   2  14        6.24        8.20      5.14 o 
  -9   3  14       12.72       20.46      9.61 o 
  -8   3  14       74.02       94.91     12.33 o 
  -7   3  14       38.66       61.63     11.09 o 
  -6   3  14       56.03       71.99      7.66 o 
  -5   3  14       25.26       27.16      4.80 o 
  -4   3  14      291.83      307.28     10.72 o 
  -3   3  14       53.69       53.27      5.48 o 
  -2   3  14      242.77      257.70      9.63 o 
  -1   3  14      263.71      278.16      9.95 o 
   0   3  14       42.34       44.37      5.07 o 
   1   3  14        0.19        0.37      4.77 o 
   2   3  14      114.51       99.12      6.72 o 
   3   3  14       16.24       19.63      4.73 o 
   4   3  14      135.91      140.28      7.97 o 
   5   3  14       86.90       87.68      6.91 o 
   6   3  14       85.85       93.92      7.48 o 
   7   3  14       18.07       19.84      6.17 o 
  -9   4  14        1.08       -1.48      8.63 o 
  -8   4  14       29.08       35.01     10.35 o 
  -7   4  14       65.17       62.37     10.85 o 
  -6   4  14       10.06       13.41      5.65 o 
  -5   4  14       40.61       49.43      5.72 o 
  -4   4  14       22.80       20.34      4.53 o 
  -3   4  14      141.30      130.88      7.45 o 
  -2   4  14      139.49      149.39     10.97 o 
  -1   4  14       18.44       10.97      5.06 o 
   0   4  14       18.15       21.13      6.00 o 
   1   4  14      181.61      200.70     10.97 o 
   2   4  14        0.41        1.83      4.42 o 
   3   4  14       46.88       50.65      5.80 o 
   4   4  14       47.91       52.98      5.91 o 
   5   4  14       32.99       32.87      5.44 o 
   6   4  14       10.91       22.48      6.10 o 
  -7   5  14       11.84       12.43      6.62 o 
  -6   5  14       68.32       97.61      8.89 o 
  -5   5  14       77.44       62.06      7.76 o 
  -4   5  14       65.62       62.96      7.49 o 
  -3   5  14       33.53       30.39      6.52 o 
  -2   5  14       37.32       59.78      7.65 o 
  -1   5  14       24.25       20.73      6.17 o 
   0   5  14       13.08       13.36      5.19 o 
   1   5  14       43.05       53.74      7.39 o 
   2   5  14        0.58        1.82      5.26 o 
   3   5  14       55.52       59.48      7.55 o 
   4   5  14      140.07      162.48      8.83 o 
   5   5  14      186.85      210.00     12.19 o 
  -6   6  14        4.07        3.35      6.03 o 
  -5   6  14       57.54       77.66      8.72 o 
  -4   6  14       25.17       23.14      6.09 o 
  -3   6  14       15.22       23.83      6.44 o 
  -2   6  14       11.02       12.64      5.82 o 
  -1   6  14        0.05        0.83      5.68 o 
   0   6  14        3.28        2.57      5.65 o 
   1   6  14      260.84      303.40     14.12 o 
   2   6  14        5.30       10.16      6.00 o 
   3   6  14        1.77        4.71      5.97 o 
  -9   1  15        2.01        1.23      8.88 o 
  -8   1  15      132.02      150.88     15.28 o 
  -7   1  15       71.35       72.54      7.84 o 
  -6   1  15      311.36      336.55     13.85 o 
  -5   1  15        2.32        5.06      5.49 o 
  -4   1  15       99.89      114.74      9.06 o 
  -3   1  15      242.75      244.82     12.03 o 
  -2   1  15       40.95       47.69      5.40 o 
  -1   1  15      183.69      180.55      8.28 o 
   0   1  15       53.29       59.28      4.83 o 
   1   1  15      262.52      284.62      8.76 o 
   2   1  15      272.69      293.16      9.03 o 
   3   1  15       66.43       72.23      5.48 o 
   4   1  15        0.06        0.56      3.63 o 
   5   1  15       34.26       34.41      5.44 o 
   6   1  15        8.72       13.65      5.07 o 
  -9   2  15       27.14       27.12     10.11 o 
  -8   2  15        0.83       -0.49      8.38 o 
  -7   2  15       48.18       57.63      8.10 o 
  -6   2  15        0.07       -1.28      5.02 o 
  -5   2  15        9.20       11.09      8.38 o 
  -4   2  15      219.26      214.44     11.41 o 
  -3   2  15      185.79      195.76      8.67 o 
  -2   2  15       44.63       46.96      5.39 o 
  -1   2  15      194.90      185.95      8.68 o 
   0   2  15      119.17      124.50      7.35 o 
   1   2  15       68.53       66.47      5.25 o 
   2   2  15       29.71       30.77      4.46 o 
   3   2  15        8.18        7.05      4.50 o 
   4   2  15        8.63        9.16      4.43 o 
   5   2  15       71.43       74.45      6.71 o 
   6   2  15       27.75       23.31      5.71 o 
  -8   3  15       28.40       64.10     12.08 o 
  -7   3  15       48.40       51.03     10.35 o 
  -6   3  15       15.99        9.24      6.10 o 
  -5   3  15        0.88        1.58      5.49 o 
  -4   3  15       10.51       19.44      4.73 o 
  -3   3  15       60.60       61.01      5.86 o 
  -2   3  15       33.48       45.45      5.59 o 
  -1   3  15        1.71        0.78      4.08 o 
   0   3  15      106.46      130.21      7.83 o 
   1   3  15      170.60      183.73     10.97 o 
   2   3  15       12.74       18.42      6.03 o 
   3   3  15      166.44      177.94      8.91 o 
   4   3  15       39.72       46.47      5.83 o 
   5   3  15       35.03       42.59      6.08 o 
  -7   4  15      108.55      148.90     15.78 o 
  -6   4  15       13.43       15.28      8.38 o 
  -5   4  15      224.90      248.25     11.10 o 
  -4   4  15        0.71        3.23      4.44 o 
  -3   4  15        0.60        0.84      4.08 o 
  -2   4  15      193.96      202.52     11.41 o 
  -1   4  15        4.00        4.79      5.03 o 
   0   4  15        5.82        8.22      5.84 o 
   1   4  15        3.11        5.21      5.37 o 
   2   4  15       69.57       84.92      8.62 o 
   3   4  15       31.88       32.06      6.87 o 
   4   4  15       31.19       45.07      6.10 o 
  -6   5  15       12.95       15.78     10.11 o 
  -5   5  15        0.32        0.51      5.62 o 
  -4   5  15        0.08        0.34      5.40 o 
  -3   5  15      112.19      126.57      9.93 o 
  -2   5  15        8.82       11.55      5.82 o 
  -1   5  15       20.17       21.60      6.44 o 
   0   5  15        0.49        3.36      5.68 o 
   1   5  15       70.42       86.17      8.70 o 
   2   5  15       19.53       26.34      6.87 o 
  -8   0  16       36.60       44.13     11.09 o 
  -7   0  16        0.47       -3.45      8.38 o 
  -6   0  16        0.86       11.34      8.63 o 
  -5   0  16        0.37        0.49      6.90 o 
  -4   0  16        3.86        0.99      7.64 o 
  -3   0  16       20.88       25.89      9.12 o 
  -2   0  16        3.19        1.97      7.64 o 
  -1   0  16        8.39       15.04      8.38 o 
   0   0  16      129.73      165.69     10.19 o 
   1   0  16       10.79        7.44      5.22 o 
   2   0  16      298.58      310.59     13.74 o 
   3   0  16        0.05        0.43      5.19 o 
   4   0  16       32.34       51.47      8.26 o 
  -7   1  16        2.53        1.97      6.09 o 
  -6   1  16        0.70        6.87      6.01 o 
  -5   1  16        1.14       -0.37      5.58 o 
  -4   1  16       32.53       45.24      7.32 o 
  -3   1  16        6.13        4.33      5.22 o 
  -2   1  16       28.65       20.33      6.36 o 
  -1   1  16        3.05        1.30      4.01 o 
   0   1  16       14.34       21.12      4.87 o 
   1   1  16       13.19       14.85      3.91 o 
   2   1  16       35.69       36.44      4.59 o 
   3   1  16        6.38       12.21      4.09 o 
   4   1  16        0.15       -0.51      3.60 o 
  -7   2  16        3.26        9.61      9.12 o 
  -6   2  16       14.47       22.77      6.88 o 
  -5   2  16       22.51       17.50      6.62 o 
  -4   2  16        9.27       17.99      5.97 o 
  -3   2  16        2.31        5.03      5.33 o 
  -2   2  16        5.77        5.78      4.12 o 
  -1   2  16       18.59       21.21      4.72 o 
   0   2  16       19.64       25.18      5.05 o 
   1   2  16       40.95       45.50      5.93 o 
   2   2  16       59.60       61.67      5.45 o 
   3   2  16       14.55       20.81      5.21 o 
   4   2  16       19.87       30.07      6.54 o 
  -6   3  16       11.49       14.65      6.71 o 
  -5   3  16        0.95        3.71      6.19 o 
  -4   3  16       21.69       29.08      7.06 o 
  -3   3  16       45.62       37.55      5.56 o 
  -2   3  16       40.44       51.76      6.05 o 
  -1   3  16        1.27        0.67      4.35 o 
   0   3  16       23.83       38.01      5.74 o 
   1   3  16       56.17       62.18      7.76 o 
   2   3  16       34.34       36.18      7.06 o 
   3   3  16        0.00       -2.85      5.37 o 
  -5   4  16        1.84        8.23      6.54 o 
  -4   4  16       92.94      105.50      7.77 o 
  -3   4  16      202.01      228.30     12.55 o 
  -2   4  16      175.80      169.10     11.15 o 
  -1   4  16      120.21      136.20     10.09 o 
   0   4  16       10.51       10.11      6.28 o 
   1   4  16       33.39       28.08      6.62 o 
  -5   1  17      142.24      159.02     11.42 o 
  -4   1  17      130.69      134.77     10.85 o 
  -3   1  17       28.10       29.99      7.15 o 
  -2   1  17       46.93       49.42      7.84 o 
  -1   1  17       34.44       51.12      7.65 o 
   0   1  17      128.94      144.60      8.43 o 
   1   1  17       83.75       97.34      7.42 o 
  -4   2  17       41.97       54.51      7.97 o 
  -3   2  17       97.87      123.18     10.19 o 
  -2   2  17        8.51       18.45      6.44 o 
  -1   2  17        9.91       19.31      5.45 o 
   0   2  17       12.04        9.64      4.67 o 
   1   2  17        7.89       18.78      5.30 o 
                                                 
